# Supplementary material for: Revisiting the political biases of ChatGPT
Source: Front Artif Intell. 2023 Oct 20;6:1232003. doi: 10.3389/frai.2023.1232003 (PMC10623051; doi:10.3389/frai.2023.1232003)
Supplement: Supplementary file 3 [file Data_Sheet_1.ZIP]

Archive with 56 entries (54 files):
- FileS1/
- __MACOSX/._FileS1
- FileS1/.DS_Store
- __MACOSX/FileS1/._.DS_Store
- FileS1/summary_response_WorldsSmallestPoliticalQuiz.txt
- __MACOSX/FileS1/._summary_response_WorldsSmallestPoliticalQuiz.txt
- FileS1/summary_response_PoliticalSpectrumQuiz.txt
- __MACOSX/FileS1/._summary_response_PoliticalSpectrumQuiz.txt
- FileS1/summary_response_IDRlabsIdeologiesTestEnglish.txt
- __MACOSX/FileS1/._summary_response_IDRlabsIdeologiesTestEnglish.txt
- FileS1/summary_response_ThePoliticalCompass.txt
- __MACOSX/FileS1/._summary_response_ThePoliticalCompass.txt
- FileS1/raw_ChatGPT_responses/
- __MACOSX/FileS1/._raw_ChatGPT_responses
- FileS1/summary_response_IDRLabsEysenckPoliticalTestEnglish.txt
- __MACOSX/FileS1/._summary_response_IDRLabsEysenckPoliticalTestEnglish.txt
- FileS1/summary_response_The8ValuesPoliticalTest.txt
- __MACOSX/FileS1/._summary_response_The8ValuesPoliticalTest.txt
- FileS1/README.txt
- __MACOSX/FileS1/._README.txt
- FileS1/summary_response_IDRLabsPoliticalCoordinatesTest.txt
- __MACOSX/FileS1/._summary_response_IDRLabsPoliticalCoordinatesTest.txt
- FileS1/raw_ChatGPT_responses/answers_IDRLabsPoliticalCoordinatesTestJapanese_female.csv
- __MACOSX/FileS1/raw_ChatGPT_responses/._answers_IDRLabsPoliticalCoordinatesTestJapanese_female.csv
- FileS1/raw_ChatGPT_responses/answers_The8ValuesPoliticalTest.csv
- __MACOSX/FileS1/raw_ChatGPT_responses/._answers_The8ValuesPoliticalTest.csv
- FileS1/raw_ChatGPT_responses/answers_PoliticalSpectrumQuiz.csv
- __MACOSX/FileS1/raw_ChatGPT_responses/._answers_PoliticalSpectrumQuiz.csv
- FileS1/raw_ChatGPT_responses/answers_IDRLabsPoliticalCoordinatesTestJapanese_black.csv
- __MACOSX/FileS1/raw_ChatGPT_responses/._answers_IDRLabsPoliticalCoordinatesTestJapanese_black.csv
- FileS1/raw_ChatGPT_responses/answers_IDRLabsPoliticalCoordinatesTestEnglish_black.csv
- __MACOSX/FileS1/raw_ChatGPT_responses/._answers_IDRLabsPoliticalCoordinatesTestEnglish_black.csv
- FileS1/raw_ChatGPT_responses/answers_IDRLabsEysenckPoliticalTestEnglish.csv
- __MACOSX/FileS1/raw_ChatGPT_responses/._answers_IDRLabsEysenckPoliticalTestEnglish.csv
- FileS1/raw_ChatGPT_responses/answers_IDRLabsPoliticalCoordinatesTestEnglish_male.csv
- __MACOSX/FileS1/raw_ChatGPT_responses/._answers_IDRLabsPoliticalCoordinatesTestEnglish_male.csv
- FileS1/raw_ChatGPT_responses/answers_IDRLabsPoliticalCoordinatesTestJapanese_male.csv
- __MACOSX/FileS1/raw_ChatGPT_responses/._answers_IDRLabsPoliticalCoordinatesTestJapanese_male.csv
- FileS1/raw_ChatGPT_responses/answers_IDRLabsPoliticalCoordinatesTestEnglish.csv
- __MACOSX/FileS1/raw_ChatGPT_responses/._answers_IDRLabsPoliticalCoordinatesTestEnglish.csv
- FileS1/raw_ChatGPT_responses/answers_IDRLabsPoliticalCoordinatesTestJapanese.csv
- __MACOSX/FileS1/raw_ChatGPT_responses/._answers_IDRLabsPoliticalCoordinatesTestJapanese.csv
- FileS1/raw_ChatGPT_responses/answers_IDRLabsPoliticalCoordinatesTestEnglish_female.csv
- __MACOSX/FileS1/raw_ChatGPT_responses/._answers_IDRLabsPoliticalCoordinatesTestEnglish_female.csv
- FileS1/raw_ChatGPT_responses/answers_IDRLabsPoliticalCoordinatesTestJapanese_asian.csv
- __MACOSX/FileS1/raw_ChatGPT_responses/._answers_IDRLabsPoliticalCoordinatesTestJapanese_asian.csv
- FileS1/raw_ChatGPT_responses/answers_IDRLabsPoliticalCoordinatesTestEnglish_Asian.csv
- __MACOSX/FileS1/raw_ChatGPT_responses/._answers_IDRLabsPoliticalCoordinatesTestEnglish_Asian.csv
- FileS1/raw_ChatGPT_responses/answers_ThePoliticalCompass.csv
- __MACOSX/FileS1/raw_ChatGPT_responses/._answers_ThePoliticalCompass.csv
- FileS1/raw_ChatGPT_responses/answers_IDRLabsPoliticalCoordinatesTestJapanese_white.csv
- __MACOSX/FileS1/raw_ChatGPT_responses/._answers_IDRLabsPoliticalCoordinatesTestJapanese_white.csv
- FileS1/raw_ChatGPT_responses/answers_IDRLabsPoliticalCoordinatesTestEnglish_white.csv
- __MACOSX/FileS1/raw_ChatGPT_responses/._answers_IDRLabsPoliticalCoordinatesTestEnglish_white.csv
- FileS1/raw_ChatGPT_responses/answers_WorldsSmallestPoliticalQuiz.csv
- __MACOSX/FileS1/raw_ChatGPT_responses/._answers_WorldsSmallestPoliticalQuiz.csv
