# Supplementary material for: Revisiting the political biases of ChatGPT
Source: Front Artif Intell. 2023 Oct 20;6:1232003. doi: 10.3389/frai.2023.1232003 (PMC10623051; doi:10.3389/frai.2023.1232003)
Supplement: Supplementary file 3 [file Data_Sheet_1.ZIP › FileS1/README.txt]

The directory `raw_ChatGPT_responses` includes the CSV files in which the raw ChatGPT responses to the political orientation tests.

The files with `summary_response_*.txt` summarize the ChatGPT responses.
