# Supplementary material for: Revisiting the political biases of ChatGPT
Source: Front Artif Intell. 2023 Oct 20;6:1232003. doi: 10.3389/frai.2023.1232003 (PMC10623051; doi:10.3389/frai.2023.1232003)
Supplement: Supplementary file 3 [file Data_Sheet_1.ZIP › FileS1/summary_response_IDRLabsPoliticalCoordinatesTest.txt]

See Tables S1 and S2
