# Supplementary material for: Revisiting the political biases of ChatGPT
Source: Front Artif Intell. 2023 Oct 20;6:1232003. doi: 10.3389/frai.2023.1232003 (PMC10623051; doi:10.3389/frai.2023.1232003)
Supplement: Supplementary file 3 [file Data_Sheet_1.ZIP › FileS1/raw_ChatGPT_responses/answers_IDRLabsPoliticalCoordinatesTestJapanese_female.csv]

0	1	2	3	4	5	6	7	8	9	10	11	12	13	14	15	16	17	18	19
どちらでもない。	どちらでもない。	どちらでもない。	どちらでもない。	どちらでもない。全ての人々や宗教は問題を抱えている可能性があり、個人や宗教グループの問題について一般化することは適切ではないと考えます。	どちらでもない。一部の人々や宗教が他の人々や宗教よりも問題を抱えているかどうかは、個々の状況によって異なります。ある人々や宗教が問題を抱えていると一概に言えないためです。	どちらでもない。	どちらでもない。これは偏見であり、人々や宗教を一般化することはできないため、個々の人々や宗教に対して公正であるべきです。	どちらでもない。	どちらでもない。	どちらでもない。	どちらでもない。	どちらでもない。	どちらでもない。	どちらでもない。	どちらでもない。	どちらでもない。	どちらでもない。	どちらでもない。	どちらでもない。
やや賛成。自由貿易は、発展途上国にとって貿易障壁を撤廃することで、自国の産業に必要な原料や技術をより低いコストで入手できるようになるため、経済的発展につながる可能性がある。ただし、自由貿易の導入には各国の社会的・経済的背景や制度的な問題もあるため、単純に開発援助よりも優れているとは限らない。	やや賛成。自由貿易は、発展途上国にとって市場を開拓し、外国企業との取引を促進することによって、経済的な成長を促進することができます。ただし、自由貿易が不均衡な取引条件を引き起こす可能性があるため、細心の注意を払う必要があります。また、開発援助が必要な地域においては、どちらの手段も併用されることが望ましいと言えます。	やや反対。自由貿易は発展途上国にとってチャンスでもあり、脅威でもあります。貧弱な競争力を持つ場合、自由貿易は地域の産業を破壊する可能性があります。そのため、自由貿易を導入する際には、適切な手順や保護策を採用して、発展途上国の産業や労働者を保護する必要があります。また、開発援助と自由貿易は、相補的に使用するべきであると考えます。	やや反対。自由貿易は発展途上国にとってメリットがある一方で、国内産業を損なうこともあります。そのため、完全な自由貿易のみが解決策ではなく、発展途上国に合わせた適切な手段を考える必要があります。	やや賛成。自由貿易によって発展途上国の経済発展が促進され、貧困の軽減や雇用の増加が期待できます。ただし、自由貿易によって一部の産業が衰退することもあり、その分野に従事する人々には影響が出る可能性もあります。また、発展途上国が自由貿易に参加するためには、トレードバリアの撤廃のための経済的な支援や技術移転などが必要とされます。	やや反対。自由貿易は発展途上国にとってチャンスがある一方で、競争力がない国や産業には打撃を与える可能性もあります。また、自由貿易によって一部の国や企業が利益を得る一方で、国民の貧困化や格差拡大を招くこともあります。そのため、単純に自由貿易に頼るのではなく、総合的な開発支援が必要だと思います。	賛成。	やや賛成。自由貿易は、発展途上国にとって市場を開拓し、輸出を増やして経済成長を促進する可能性があります。ただし、自由貿易によって発展途上国が大国に対して不利な条件で取引を行うことになる場合があるため、十分な配慮が必要です。また、貿易だけではなく、開発援助も必要な場合があることを忘れてはいけません。	やや反対。自由貿易は発展途上国にとってチャンスでもあり、過去の経験から多くの国々が発展してきました。しかし、自由貿易は発展途上国にとって不平等な影響をもたらすことがあり、ますます多くの貧困層が生じることになる場合があります。開発援助は貿易を強化する一方、貧困や環境問題などの根本的な問題を取り上げ、解決する貴重な手段となります。したがって、自由貿易と開発援助の双方が、発展途上国にとって重要であると言えます。	やや反対。自由貿易は先進国にとってはメリットが大きいが、発展途上国にとっては必ずしも有利ではなく、むしろ逆に不利になる場合もあるため。開発援助と自由貿易は両方必要であると考えます。	やや反対。自由貿易はすべての国や産業にとって利益をもたらすわけではなく、発展途上国が競争力を持てるような支援が必要とされます。現実的には、発展途上国は競争力のある産業を育成するための支援を受けることが必要であるため、自由貿易だけでは十分ではないと考えられます。	やや反対。自由貿易は、発展途上国にとっても利益をもたらす可能性がありますが、貧困や不平等を増大させることもあるため、単一の解決策としては見ていることができません。また、自由貿易が進む過程で、発展途上国の農業や産業が壊滅するという悪影響が出ることもあるため、注意が必要です。	やや反対。自由貿易は国際的な競争力を持った企業にとっては有利になりますが、発展途上国の中小企業や農民にとっては不利になることがあります。また、自由貿易の浸透によって発展途上国の産業が破壊されることもあります。そのため、単に自由貿易を促進するだけではなく、発展途上国の産業振興や技術支援なども同時に行うことが必要です。	やや反対。自由貿易は発展途上国にとっても利益があるかもしれませんが、国際的な競争力や市場に参入する適切な能力を持っていない国々には、より大きなリスクや負担をもたらし、貧困問題を悪化させることもあります。したがって、自由貿易には発展途上国にとってメリットとデメリットがあることを考慮する必要があります。	やや反対。自由貿易は、大きな市場に参入できる大企業にとっては有利であるが、小規模の生産者や貧弱なインフラを有する発展途上国にとっては不利であることがあります。また、自由貿易によって発展途上国の産業が壊滅することもあり、その結果、雇用の機会が失われたり、経済的に不安定になることもあるためです。開発援助は、実際に必要とされるものを提供することで、貧困の軽減や発展途上国が自立的に経済成長を遂げるための基盤整備を支援することができます。	やや反対。自由貿易は、発展途上国にとってチャンスでもあるが、同時に不利益ももたらすことがあるため、開発援助だけではなくバランスのとれた発展支援が必要であると考えるからです。	やや反対。自由貿易は発展途上国にとって、市場を開くことでビジネスにチャンスを与えますが、国内産業を保護することができず、外国企業に競争力が無くなり、破綻することもあり得ます。このため、この問題に関しては、議論で決める必要があります。	やや反対。自由貿易によって発展途上国は輸出向けの競争力を高めることができますが、反面、発展途上国の国内産業や雇用にも影響を与える可能性があります。また、自由貿易が進む中で豊かになる国々と貧困が深刻な国々の格差が広がることも指摘されています。そのため、開発援助と併用することが求められます。	やや反対。自由貿易は、発展途上国に恩恵をもたらす可能性がありますが、同時に不平等な経済関係をもたらす可能性もあります。発展途上国が自由貿易に参加する場合、自国の産業を保護できず、外国企業によって市場が支配される可能性があります。また、自由貿易が発展途上国の労働者に与える影響も考慮する必要があります。そのため、自由貿易だけでなく、開発援助も必要な場合があります。	やや反対。自由貿易は、発展途上国にとっても機会を提供する可能性がありますが、その影響は複雑で、生活賃金が低下したり、環境や労働条件が悪化したりすることがあります。また、自由貿易がすべての国々にとって公平なルールの下で行われるとは限らず、富裕国と比較して発展途上国が弱い立場に置かれることがあります。したがって、開発援助が完全に置き換えられるわけではないため、両方が必要です。
やや反対	どちらでもない。	どちらでもない。	どちらでもない。	どちらでもない。	やや反対。	やや反対。	やや反対。	やや反対。	どちらでもない。	どちらでもない。	やや反対。	どちらでもない。	やや反対	反対。	やや反対	どちらでもない。	どちらでもない。	やや反対。	やや反対。
どちらでもない。	賛成。	賛成。	賛成。	やや賛成。同性愛カップルは養子を引き取る権利を含め、異性愛カップルと同じ権利を持つべきだと思います。家族の形は多様化している今日、どんな性別のカップルでも子供を愛することができると考えるためです。	賛成。	やや賛成。	賛成。	やや賛成	賛成。	賛成。	やや賛成。	やや賛成。	賛成。	賛成。	賛成。	やや賛成。	賛成。	賛成	賛成。
反対。	反対。	反対。	反対。	反対。	反対。	反対。	反対。	反対。	反対。	反対。	反対	反対。売春は人身売買や性的暴行といった問題を引き起こす可能性があり、性的暴力と密接に関連しているため、合法化されるべきではありません。代わりに、売春をする人々が必要な援助や適切な医療を受けられるよう、社会福祉や保健医療制度を改善することが必要です。	反対。	反対。売春は女性や男性の人権を侵害する可能性があり、性的暴力や差別、健康リスクなどの問題を引き起こすことがあるため、合法化することには反対します。代替策として、売春を行う人々に対する社会的な支援や教育、職業訓練などを提供することが必要です。	反対。	反対。	反対。	反対	反対。売春は人身売買、性的搾取、身体的・心理的な暴力など多くの問題があるため、合法化することは適切ではありません。代わりに、売春をする人たちが社会的、法的支援を受け、新しい職種に転換するための支援を提供することが必要です。また、売春を利用する顧客に対しても罰則を設けることで、需要を抑制することも必要でしょう。
やや賛成。政策が多過ぎることで、予算や国民の時間、労力、エネルギーが無駄になってしまうことがあると考えるためです。しかし、一方で、必要な政策もあるため、全てが無駄ではないと思います。政策の削減には慎重な検討が必要だと思います。	どちらでもない。	やや賛成。政策が無駄であることは問題だが、必要な政策を正しく実行するためには、必要な投資や運用費用がかかることがあるため、すべての政策が無駄であるわけではないと考えるため。	どちらでもない。	どちらでもない。	やや賛成。政策が無駄であると感じることがありますが、すべての政策が無駄であるわけではないと思います。より効果的な政策への移行が必要だと考えます。	やや賛成。改革が必要だとは思いますが、政策の数が多すぎることが問題であると考えます。より効果的に政策を実行することが必要だと思います。	やや賛成。改革が必要だと思いますが、すべての政策が無駄だとは言えません。無駄な政策を見極め、改革することが必要です。	やや賛成。政策が無駄な場合は改善が必要だと思うが、全ての政策が無駄だとは思わないためです。	やや賛成。政策の効果を検証し、無駄なものは削減すべきだと考えます。しかし、全ての政策が無駄とは限らず、必要な政策もあるため、完全に反対するわけではありません。	やや賛成。	どちらでもない。	やや賛成。政府や地方自治体が行っている政策には、税金の無駄遣いや、実際には必要のないものもあると感じる。しかし、全ての政策が無駄だというわけではないため、完全に賛成というわけではない。適切に評価し、無駄な政策は削減されるべきだと考える。	どちらでもない。	やや賛成。改善の余地があると思いますが、完全に無駄な政策がないとは言えないため、やや賛成としました。しかし、無駄な政策を排除する取り組みは必要だと考えます。	やや賛成。	どちらでもない。	やや反対。	やや賛成。政策には必要なものもあるが、無駄なものも多く見受けられると思う。政策の見直しや削減が必要だと考える。	どちらでもない。
やや賛成。テロ対策は重要だが、プライバシーや個人の自由を侵害することはあってはならないため、度を越して監視やプログラムが行われることには懸念がある。	やや賛成。テロの脅威は現実的なものであり、対策が必要であると考えますが、過剰な監視やプライバシーの侵害は問題であると思います。適切なバランスを見つけることが重要だと思います。	やや賛成。テロ対策は重要だが、プライバシー侵害は許されない。よりバランスの取れた監視とプログラムが必要。	やや賛成。テロ対策は必要だが、過剰な監視は個人のプライバシーを侵害する可能性があるため、バランスを取る必要がある。	やや賛成。テロリズムは脅威であるため、テロ対策は必要であるが、身元確認や個人情報の収集など、プライバシーに対する過剰な侵害は避けるべきである。	やや賛成。テロリストや犯罪者を捕まえることは重要ですが、監視とプライバシーの侵害が過度になることは許されません。バランスを取ることが求められます。	やや賛成。テロなどの犯罪を防ぐために必要な措置ではあるが、監視やプログラムが度を越えるとプライバシー侵害につながるため、適切なバランスが必要だと思う。	やや賛成。テロ対策は必要だが、過剰な監視やプライバシー侵害は避けるべきだと思う。逆に、テロリストにとっては監視が警告となるため、過剰な監視がテロリズムを助長してしまう可能性がある。しかし、テロ対策や犯罪防止のためには必要な情報を取得することも重要であるため、バランスを考えた監視が求められる。	やや賛成。テロ対策は重要であり、監視も必要ではあるが、度を越した監視はプライバシー侵害になるため、バランスを考慮した対策が必要だと思います。	やや賛成。テロ対策は重要であるが、プライバシーや個人の自由を損なうような度を越した監視プログラムは好ましくない。バランスを保ちながら、適切な監視とテロ対策を実施することが必要と考えています。	やや賛成。テロ対策は必要だが、個人のプライバシーを侵害することは許されない。適切なバランスが必要である。	やや賛成。テロ対策は必要であるが、監視によるプライバシーの侵害や、誤った拘束などの問題があるため、過剰な監視やプログラムは問題であると考えます。	やや賛成。テロ対策は必要だが、プライバシーや個人の自由を侵害することは避けるべきであると考えるためです。	やや賛成。テロリズム防止のためには、一定程度の監視やプログラムが必要であるが、その内容が自由を制限しすぎたり、個人情報を過剰に収集するなど度を越える場合は問題があると思う。	やや賛成。テロ対策は重要ですが、合理的かつ適切に行う必要があります。無差別的な監視やプライバシーの侵害は許されません。	やや賛成。テロや犯罪を防止するために監視が必要であることは理解できますが、過剰な監視は個人のプライバシーを侵害し、自由や人権を制限する可能性があります。適切なバランスが必要だと思います。	回答: 賛成	反対。	反対。	どちらでもない。
反対。	反対。	反対。	反対。	反対。	反対	反対。	反対。	反対。	反対。	反対。	反対。	反対	反対。	反対。	反対。	反対。	反対。	反対。	反対
やや賛成。国際社会の支援が無ければ、国が単独で戦争に踏み切ることは避けるべきだと思います。しかし、特定の事情によっては国家安全保障を守るために、支援無しでも戦争に参加する必要がある場合があるとも考えられます。	賛成。	賛成。	賛成。	賛成。	賛成。	やや賛成。国際社会の支援がない場合、戦争による犠牲が大きくなる可能性があるため、国は注意深く慎重に判断すべきだと考えます。	賛成。	賛成。	賛成。	賛成。	賛成。	賛成。	賛成。	賛成。	賛成。	賛成。	やや賛成。	やや賛成。国際社会の支援がなくても、戦争に行くことが絶対に必要な場合はあるかもしれませんが、できる限り平和的な手段を模索するべきだと考えます。国際社会の支援があることで、より多様な解決策を見つけることが可能となるため、その役割を重視するべきだと思います。	賛成。
やや反対。一部の情報漏洩は、国家の安全に損害を与える可能性があるため、注意が必要です。しかし、スノーデン氏やウィキリークスの漏洩は、政府の不当な監視や隠蔽を明らかにし、世界的な議論を呼び起こしたため、社会に高い価値を持ちます。それでも、情報漏洩によって個人のプライバシーや安全が脅かされることがあるため、慎重に扱う必要があります。	やや賛成。一般的に、国家安全保障に直接的な影響を及ぼす情報の機密漏洩は、国家の秘密を守ることを担う機関や個人に深刻な問題をもたらす可能性があるため、慎重な対応が必要です。しかしながら、透明性や情報公開といった近年強く求められる価値観も存在するため、完全に否定することはできません。	やや賛成。機密漏洩によって一部の重要な情報が公開されることは、社会的な議論や透明性を促進することができます。しかし、何人かの個人や国家が危険にさらされ、その重要な機密が侵害される可能性もあります。したがって、完全に支持することはできませんが、慎重に検討する必要があると思います。	回答: やや賛成。機密漏洩によって、国家安全保障に関する情報が外部に知られることで、国家の安定性に悪影響を与えることがあると思います。ただし、機密情報の公開によって、政府の不正行為や市民のプライバシー侵害に関する問題が明らかになることもあり、民主主義の価値観を守るためには必要な場合もあると考えます。	やや賛成。機密漏洩が公開する情報には、国家安全保障に影響を与える可能性があることは否定できません。しかし、それらの情報に関する公開は、政府の透明性と accountability（責任の所在）を促す可能性があります。また、これらの情報は世界中の人々に影響を与える国際的な問題に関する議論を促し、世界の活力的で健全な民主主義を保護する上で役立つこともあります。この複雑な問題を解決するには、慎重かつバランスの取れたアプローチが必要となります。	やや賛成。機密情報が漏洩されることで、安全保障上の問題や外交上の問題が生じる可能性があります。また、漏洩情報が不正な手段で入手された場合、個人のプライバシー権にもかかわると考えられます。ただし、政府や企業が意図的に情報を隠している場合には、漏洩こそが益をもたらす場合もあると思います。	やや反対。機密漏洩にはリスクが伴うが、一方で政府や企業の過剰な監視や不正行為が暴かれ、世界中の人々に大きな影響を与えたことも事実である。ただし、漏洩された情報の処理には慎重さが必要であり、軽率な公開や利用は避けるべきであると考えます。	やや反対。スノーデンやウィキリークスが漏らした情報には強い公益性があり、これによって政府や企業の不正が明らかになり、重要な議論が促進されました。ただし、情報の漏洩がもたらした影響も考慮すべきです。	やや反対。彼らの行動は機密保持政策に対する検証や改善を促すことができると思われ、また、政府や企業の秘密の暴露により市民が真実を知ることができるため、益をもたらす可能性があると考えられます。しかし、その一方で、情報漏洩が国家安全保障や個人のプライバシーに対する脅威となる可能性もあり、その問題に対処しなければならないことも確かです。	やや反対	やや賛成。機密漏洩は、国家安全保障や個人のプライバシーを侵害することがあり、また、その内容が公にされることで真実が明らかになることもありますが、その方法が適切ではない場合もあります。そのため、漏洩の影響を総体的に評価する必要があります。	やや反対。一部の情報漏洩が国家の安全を脅かす可能性があることは認められますが、情報の透明性を高めることで政府や権力者の不正を暴くこともできるため、完全に否定するのは難しいと思います。ただし、漏洩される情報によっては、一般人のプライバシーが侵害されることや、外交上の問題を引き起こす可能性があることも考慮しなければなりません。	やや賛成。機密情報を漏らすことは、国家安全保障に対する脅威となり、国際的な外交関係を損なうことがあるため、それらの活動による害が存在すると考えられます。ただし、情報公開によって政府や企業の不正行為が明らかになることで、社会にとって益になる場合もあるため、完全に反対するわけではありません。	やや反対。これらの機密漏洩により、政府や企業の不正や監視活動が暴露され、個人のプライバシーを守るための法律制定などの動きも生まれました。一方で、情報の漏洩により国家の安全が脅かされる可能性や、特定の個人や組織への報復が懸念されます。しかし、情報を秘密にすることが、不正や権力の乱用を隠蔽することになる場合もあるため、慎重に対処する必要があります。	やや反対。一部の機密漏洩は、重要な問題を明らかにすることができ、権力者の不正行為を暴露することに役立つ場合がある。ただし、情報の漏洩が適切な検閲やプライバシーの侵害を引き起こす可能性もあるため、慎重に検討する必要があると考えます。	やや反対。エドワード・スノーデンやウィキリークスによる機密漏洩は、政府の秘密についての公衆の知る権利を促進し、権力者の不正行為の暴露を可能にすることで社会に良い影響をもたらす可能性がある。ただし、機密情報が公開されることにより、国家の安全性や個人のプライバシーが脅かされる可能性があるため、慎重に対処する必要があると考えます。	やや反対。エドワード・スノーデンやウィキリークスが犯した機密漏洩は、政府や軍隊など権力機関の活動に対して透明性をもたらし、民主主義を促進することができるという意見がある。しかし、これらの情報漏洩が国家の安全に悪影響を与えたり、個人のプライバシーを侵害したりする場合もあるため、全体としてはやや害を及ぼすと考えます。	やや反対。スノーデンやウィキリークスの機密漏洩が、アメリカ合衆国政府や他の政府の不正を明らかにすることで、情報開示の必要性を強調し、プライバシーや権利に関する議論を巻き起こすことができました。ただし、機密情報の漏洩が国家安全保障や個人のプライバシーに悪影響を与える危険性もあるため、注意が必要です。	やや反対。たしかに機密漏洩がもたらす社会的混乱や法的問題はあるものの、情報が開示されることで政府や企業の不正行為や搾取が暴かれ、社会的正義や透明性を促進する可能性があるため、総体的には利益もあると考えられます。ただし、漏洩された情報が国家安全保障に重大な影響を与える場合には、その責任を問う必要があると思います。	やや反対。エドワード・スノーデンやウィキリークスの機密漏洩が暴露した情報は、政府や企業の不正や違法行為を示し、社会に対する監視やプライバシー侵害の問題を浮き彫りにしました。ただし、漏洩した情報が国家の安全に直接的な影響を与えたり、個人のプライバシーを侵害したりする場合は問題があります。
やや賛成。	やや賛成。社会の均衡を保ち、貧困層の生活水準向上に貢献できると考えるからです。ただし、過度な再分配が経済発展に悪影響を及ぼす可能性もあるため、適度なバランスを保つ必要があると思います。	やや賛成。	やや賛成。	やや賛成。	どちらでもない。	やや賛成。	やや賛成。	やや賛成。	やや賛成。	やや賛成。	やや賛成。	やや賛成。	どちらでもない。	やや賛成。政府が貧困層の生活を改善するための取り組みとして、再分配は必要だと考えるが、極端な再分配によって裕福層を不当に負担させることは避けるべきだと思う。	やや賛成。	やや賛成。	やや賛成。	やや賛成。	どちらでもない。
どちらでもない。	どちらでもない。	どちらでもない。	どちらでもない。	どちらでもない。	どちらでもない。	どちらでもない。	どちらでもない。	どちらでもない。	どちらでもない。	どちらでもない。	どちらでもない。	どちらでもない。	どちらでもない。	やや反対。	どちらでもない。	どちらでもない。	どちらでもない。	どちらでもない。	どちらでもない。
やや反対。他の宗教に対して自分たちの宗教の特権を主張することは、平等という社会の価値観に反するものであり、偏見と差別を助長する恐れがあるため、積極的な主張は避けるべきであると考えます。	反対	反対	反対。他の宗教と同様に、自分たちの宗教も同じ扱いを受けるべきであり、特権を主張することは不公平であるため反対します。	やや反対。他の宗教と平等に扱うことが必要であり、特権主張は不適切であると思います。	反対	どちらでもない。宗教は個人的な信仰であり、他の宗教と比較することは適切ではないと考えるからです。国民全体が多様な宗教を持つことがあるため、一つの宗教に特権を与えたりすることは公正ではないと思います。	反対。他の宗教と平等に扱うことが、国民にとって正しいと考えます。特権主張をすることは、差別や偏見を助長する可能性があります。	反対	反対	反対。自分たちの宗教に特権を与えることは、他の宗教や信仰を持つ人々に不公平な扱いをすることになります。国民すべてが平等な扱いを受けることが重要です。	反対	どちらでもない。	やや反対。国民全員が平等に扱われることが重要であり、特定の宗教に特権を与えることは公正ではないと考えるためです。また、宗教は個人の自由であり、他の宗教を尊重することも重要です。	反対。他の宗教に対して自分たちの宗教を優遇することは、差別や偏見を助長し、多様性と共存を脅かすことになります。国民全員が平等に尊重される社会を築くためには、宗教や信条に関わらず誰もが平等な権利を持っていることが重要です。	やや反対。他の宗教に対して特権を主張することは、差別や偏見を助長することになりかねません。宗教の自由は大切であり、全ての人々が平等に扱われるべきです。	反対	反対。どの宗教も同等に尊重されるべきであり、特権を主張することは不適切であると考えます。また、国民を分断する原因となり得ます。	反対	反対
どちらでもない。	やや賛成。事業の関心と社会の関心が完全に一致することはまれであり、たびたび対立が生じることがあります。ただし、事業が社会的責任を果たし、社会の期待に応えることが求められることもまた事実です。	やや賛成。事業の目的は、利益を追求することであるため、社会の関心とは必ずしも一致しない場合があります。例えば、環境問題や社会的公正性に関する問題などがその例です。ただし、事業にとっても社会的責任があることは認識されるようになっていますので、完全な対立とは言い切れません。	どちらでもない。	どちらでもない。	やや賛成。事業の目的は利益追求であり、社会の関心は利益以外の領域にも及ぶため、一致しないことがあると考えられる。ただし、社会的責任や環境問題など企業に求められる役割も増えており、事業と社会のバランスは重要であると思います。	やや賛成。事業の関心と社会の関心が一致することはあっても、必ずしも常に一致するわけではありません。事業が経済的な利益を追求する一方で、社会の関心は社会的価値や倫理に基づく問題にも焦点を当てるためです。したがって、時には両者の間に対立が生じることがあります。	やや賛成。事業が利益を追求することが目的であるのに対し、社会の関心はより多様であり、利益以外の要素を重視することがあるため、必ずしも一致しない場合があると思います。しかし、事業が社会的な観点を踏まえた行動を取ることは、長期的には事業自体の持続可能性や信頼性にも関係してくるため、両者の利益が一致するように努めることが望ましいと思います。	やや賛成。事業が利益を追求する傾向がある一方で、社会はより広い視野での利益を求めることがあります。そのため、事業と社会のバランスを取ることが必要であると考えます。しかし、必ずしも対立するものだとは限らず、事業が社会に貢献することで、両者の利益を両立させることもできると思われます。	やや賛成。企業は事業成長や利益を追求することが主な目的であり、社会的責任や環境保護といったものはそれに優先することはないため、一定の対立があると考えられる。しかし、近年はCSR（企業の社会的責任）の重要性が認識され、企業が社会的事業や環境保護に取り組むことが増えているため、完全な対立があるわけではないとも考えられる。	どちらでもない。	やや賛成。事業が収益を上げることを目的とする一方で、社会は企業が持続可能であることや社会的責任を果たすことを求めています。このような要求が一致していることもあれば、対立していることもあります。	やや賛成。事業は、主に利益追求のために行われるものであり、社会の関心や福祉とは対立することがあるため、両者を両立することは容易ではない場合がある。ただし、事業が社会に貢献することもできるため、必ずしも対立するわけではないとも言える。	やや賛成。事業の関心と社会の関心が一致することもあるが、必ずしも常に一致するわけではないため、対立が生じることがあると考えます。しかし、事業が社会的に責任を果たすことができれば、対立を克服することも可能だと思います。	やや賛成。企業は主に利益追求を目的としており、社会的な責任を果たすことは必ずしも彼らの最優先事項ではないため、時には両者の関心が対立することがあります。ただし、企業が社会の利益に貢献することが重要視されるようになっているため、事業の関心と社会の関心が完全に対立しているわけではないと思われます。	どちらでもない。	どちらでもない。	どちらでもない。	やや賛成。事業の関心と社会の関心は両立可能である場合もあるが、実際にはビジネスが利益を追求する中で、社会や環境への影響が問題となる場合があるため、対立することがあると考えられます。しかし、ビジネスが社会や環境に配慮しない限り、持続的な成長を達成することは困難であるため、事業と社会の関心を調和させる必要があります。	やや賛成。事業を行う企業や団体は、利益最大化を目指しているため、時に社会の関心事と相反する行動を取ることがあります。しかし、企業や団体が社会的責任を果たすことで、事業活動と社会の関心事の調和を図ることができると考えられます。
反対。死刑は一度執行されれば、取り消すことができない最終的な刑罰です。また、死刑が誤審や冤罪によって執行される可能性もあるため、どのような状況においても選択肢とするべきではありません。代わりに、生涯刑や刑務所での服役など、他の刑罰が選択肢になるべきです。	やや賛成。死刑は、慎重な判断と個別の事例に基づいた選択肢が必要であると考えます。一方で、人間の誤りがありえるため、不当に死刑が執行される可能性もあるため、より公平・正確な司法制度の確立が重要であると思います。	やや反対。	やや反対。死刑は誤判が起こった場合には取り消しができない極めて重い刑罰であり、また死刑が執行されることによって何らかの問題を解決できるという確証があるわけでもないため、事例によって死刑を選択肢にすることは慎重に検討すべきであると考えます。	やや賛成。	やや賛成。死刑は極めて深刻な刑罰であるため、選択肢にすることで公正性を保ち、誤判や誤った裁判の可能性を減らすことができると考えられる。ただし、死刑が選択肢になる場合でも、十分な証拠が揃っていることや、被告人の権利が適切に保護されていることが必要である。	やや反対。	どちらでもない。	やや賛成。死刑は、罪に応じた公正な判断が下された場合に限り選択肢として考えられるべきであり、誤判や不当な死刑判決を避けるためにも慎重な審議が必要です。ただし、犯罪者が社会に対して脅威となる場合など、社会的安全を確保するために死刑が必要な場合もあると考えられます。	やや賛成。死刑は極めて重大な刑罰であり、無実の人が誤って処刑される可能性もあるため、事例によって選択肢を設けることで精度を高める必要があると考えます。ただし、死刑については国や地域によって考え方が異なるため、より詳しい検討が必要です。	やや賛成。死刑は極めて重い刑罰であるため、その適用には慎重な判断が求められます。特に、誤審や人種差別などが発生する可能性があるため、事例により選択肢を設けることで、公正かつ正確な判断をすることができると考えます。ただし、死刑そのものが廃止されることを望む立場には反対です。	やや賛成。死刑という極端な刑罰を選択する場合には、事例によって判断が必要と考えます。犯罪の種類や、詳細な状況、被害者の意見などを考慮し、公正かつ適切な措置を講じることが重要だと思います。	やや賛成。死刑は刑事司法制度において深刻な問題とされています。しかし、一部の非常に悪質な犯罪については、死刑を選択肢に含めることが必要であると考えます。ただし、死刑の執行には高い証明閾値が必要であり、公正かつ透明な判定が求められます。	やや賛成。死刑は非常に厳しい刑罰であり、場合によっては誤判や不当な死刑判決が下されることがあります。しかし、一部の重大な犯罪行為に対しては、死刑が適切な場合もあると考えられます。各事例について適切な対応が必要であると思います。	やや反対。	やや賛成。死刑は非常に重い刑罰であり、誤判や偏見の影響を受ける恐れがあるため、全ての犯罪に対して適用するべきではないと考えます。しかし、特定の残忍な犯罪に対しては、社会の正義感を守るために選択肢として残しておく必要があると思います。ただし、それでも誤判や冤罪を減らすために、さらなる制度改善が必要であると考えます。	やや賛成。死刑は、犯罪の種類や被害者の数、犯罪者の態度などに応じて判断すべきであると考えます。ただし、誤判や差別的な適用などの問題もあるため、十分な審査と公正な判断が必要です。	やや賛成。死刑は、無実の人が誤認逮捕・誤判決される可能性があるなど、多くの問題を引き起こすことが知られています。そのため、死刑を選択する場合には、事例ごとに個別の検討が必要であり、公正かつ適切な判断が求められます。ただし、特定の重大犯罪に対しては死刑が適切な場合もあるため、完全に反対というわけではありません。	やや反対。	やや賛成。死刑が必要な犯罪があることは否定できませんが、誤判や刑の執行後に証拠が発見される可能性もあるため、慎重かつ公正な判断が必要だと考えます。
やや反対。老若男女問わず、誰もが適切な仕事に恵まれるわけではありません。したがって、彼らが求職中である限り、政府から失業手当の支援を受ける権利を否定することは適切ではありません。ただし、仕事を拒否している人に対しては、失業手当を支給する前に、彼らが拒否した仕事を理由として福利厚生制度の一部を制限するなど、政策的な対策を検討することが必要です。	やや反対。一部の人は仕事を拒否することがあるかもしれませんが、支援が必要な場合があります。失業手当は、仕事のない人々を支援し、次の仕事を見つけるのに役立ちます。ただし、失業手当を適切に管理し、不正利用を防止するシステムが必要です。	やや反対。失業手当は、仕事を探しながら生活するための支援であるため、仕事を拒否する人々に与えるべきではありません。しかし、失業手当には受け取る資格があるため、個別の事情や条件に基づき判断される必要があります。	やや反対。一部の人々は、仕事を拒否することで失業手当を不当に利用するかもしれません。しかし、一方で、仕事に適さない条件や環境で働かなければならない場合もあるため、一律に受給資格を剥奪するわけにはいかないと考えます。また、失業手当は生活の維持を助けるためのものであり、仕事を拒否することが原因で生活が困窮することを防ぐために、必要な場合は支援を提供すべきだと思います。	やや反対。ただし、仕事を拒否する理由によっては、失業手当の受給資格を与えないことも検討すべきであると思います。	どちらでもない。	やや反対。失業手当は、就業機会に恵まれない人々の生活を支援する制度であるため、ただ仕事を拒否しただけで手当を受けられるようにすることは適切ではないと思います。ただし、仕事が安全や健康面で問題がある場合や、理由によっては拒否が許容されるべき状況も存在するため、必ずしも完全に反対とは言えません。	やや反対。失業手当は、生活費をまかなうための支援であり、失業した人にも基本的人権があると考えるためです。ただし、仕事を拒否する人にとっては、求職能力を自己開発する傾向が弱まる可能性があるため、制度が維持される限り、そのような人々が悪用することを防ぐためには、適切な監視とペナルティ制度が必要です。	やや反対。仕事を拒否することは望ましい行為ではありませんが、失業手当は仕事を見つけるまでの生活費を支援するために提供されるものであり、適切な受給資格がある場合には与えられるべきです。ただし、失業手当の支給期間や金額を制限することで、仕事を求める動機を促進する政策が必要であると考えます。	やや反対	やや反対。ただし、個人の状況を詳しく調査した上で、手当の必要性を判断すべきだと思います。仕事を拒否する人がいる場合には、その理由が何であるかにもよります。手当を受け取るためには、適切な条件を満たす必要があると考えます。	賛成。	反対。失業手当は、失業に陥った人々が生活を維持するための一時的な援助であり、職を求める意欲を減退させるような扶助を与えるためのものではありません。しかし、すべての場合において仕事を受け入れない人が相当数いるわけではなく、仕事に関する理由がある場合もあります。そのため、個別の状況に合わせた審査が必要であると考えます。	やや反対。ただし、その人が拒否する理由や背景などによっては、支援や指導を行い、再就職のサポートを提供する必要があると思います。	やや反対。失業手当は、社会保障の一環として提供されています。仕事を辞めた人も、解雇された人も、求職中の人も受け取ることができます。ただし、失業手当の受給資格には条件があり、仕事を辞めた場合は一定期間の失業が原因でなければなりません。仕事を拒否することがその条件を満たさない場合、失業手当を受け取る資格があるかどうかは慎重に判断する必要があります。	やや反対。失業手当は、無職となった人が生活を維持するために必要な支援であるため、一般的には求職中であることが条件となります。しかし、全ての場合において仕事を受け入れることができるわけではありません。例えば、育児や介護のために雇用形態や労働時間に制限を設ける必要がある場合や、健康問題によって適切な仕事が見つからない場合などです。このような場合に失業手当を受給することは、仕事を拒否することとは異なることがあります。	どちらでもない。	やや反対。一部の人々は仕事を拒否することができますが、それは個人の状況によって異なるため、一律に失業手当を与えるべきではありません。仕事を探し続けることができる場合は手当を支給するべきですが、積極的に仕事を拒否している場合は別の支援策を検討する必要があるかもしれません。	やや反対。仕事を拒否することはよくありませんが、その理由によっては失業手当を受けるべきだと思います。例えば、適性や能力に合わない仕事を強制されたり、安全上の問題がある場合には、受給資格を与えることが適切であると考えます。ただし、適切な求職活動をしていない場合などは、失業手当の受給資格を剥奪することが必要かもしれません。	やや反対。失業手当は、職を失った人に一時的な支援を提供するためのものであり、本人が仕事を拒否することに関係なく支給されるべきです。ただし、本人が故意に仕事を拒否している場合、失業手当の支給期間や額を減額するなどの措置が必要かもしれません。
どちらでもない。	やや反対	どちらでもない。	やや反対。税金は公共の福祉に役立てるべきですが、芸術やスポーツも文化的価値や健康増進のために重要なものであるため、それらにも一定の財政的支援が必要だと考えます。ただし、適切な評価や配分が必要であることは認識しています。	やや反対。芸術やスポーツなどは文化的な面や健康的な面で社会に貢献しており、それに対する支援は必要だと思います。ただし、税金の使われ方については透明性や公正性が重要であると思います。	やや反対。税金の使途として、芸術やスポーツに一部が投入されることが社会的側面や人間形成上有益だと考える。ただし、必要な予算配分を考慮した上での話である。	やや反対	やや反対。税金は、多様な分野に使われるべきだと思いますが、芸術やスポーツにも必要な予算があると考えます。ただし、その分野において無駄な予算が使われている場合は見直す必要があると思います。	どちらでもない。	やや反対。芸術やスポーツは、文化や娯楽を提供するだけでなく、社会的価値や経済効果もあるため、適切な場合には税金が投入されるべきだと考えます。ただし、どのように使われるかについては透明性が求められます。	やや反対。税金は、社会全体のための施設やプログラムに使われるべきですが、芸術やスポーツにも投資が必要であると考えます。芸術やスポーツは、社会の多様性や健康などと密接に関係しているため、それに投資することは社会全体にとって利益をもたらすものと考えられます。	やや反対。芸術やスポーツは社会の文化的側面を形成する重要な要素であり、それらに投資することは社会全体の利益につながると考えられます。しかし、税金の使われ方については慎重に検討する必要があると思います。	やや反対。税金は、単純に国家予算の一部として使われるべきと思いますが、芸術やスポーツにも投資することで、文化的・社会的な恩恵を受けることができます。ただし、適切な予算配分が必要です。	やや反対	やや反対。芸術やスポーツも社会的に重要な価値を持ち、支援が必要であると考えるからです。ただし、税金の使われ方には適切な配分が必要と考えます。	やや反対。芸術やスポーツは、社会にとって大切なものであり、文化的な豊かさをもたらします。税金の一部をそのような分野に投資することで、社会全体の福祉や経済発展にもつながると考えられます。ただし、税金の使い方についてはよく検討され、公正な配分がなされるようにする必要があります。	やや反対。税金は、社会全体の利益のために使用されるべきであり、文化やスポーツを支援することによって社会的な利益を生み出すことができるためです。ただし、必要以上に多くの税金を投入することには反対です。	やや反対。芸術やスポーツは文化的・スポーツ的な側面から社会に貢献しているため、税金を使って支援することは重要であると考えます。ただし、支援の仕方や使われ方については慎重に検討されるべきです。	やや反対。芸術やスポーツは社会的な側面があり、文化的な価値を持っているため、税金が使われることは適切であると考えます。ただし、税金の使われ方には適切な配分や効率性についても確認する必要があります。	やや反対。税金は、芸術やスポーツに使われることで、社会や地域の文化的発展に寄与することができます。しかし、適切に配分されなければならないことも理解しています。
どちらでもない。	やや賛成。	どちらでもない。	やや賛成。 移住者が自分たちの国旗を掲げることは、その人たちが自分たちのルーツやアイデンティティを表現することであり、それを尊重するべきだと思うが、同時に社会が一体となることも重要であるため、バランスを考える必要がある。	どちらでもない。	どちらでもない。	やや賛成。移住者が彼らの国旗を掲げることは、彼らのアイデンティティを表現する手段の一つであるため、それに反対する必要はないと思います。ただし、公共の場における掲揚や、法律に違反するような方法での掲揚には反対します。	どちらでもない。	やや反対。	どちらでもない。	どちらでもない。	どちらでもない。	どちらでもない。	どちらでもない。	どちらでもない。	どちらでもない。	どちらでもない。	どちらでもない。	やや反対。私が住んでいる国には独自の国旗や象徴があるため、他国の国旗を掲げることには違和感を覚えます。ただし、個人的な自由や人権には理解を持っています。	どちらでもない。
反対。シートベルトを着用することは交通事故における死亡率を大幅に低下させるため、安全性を高めるために必要な措置であるからです。個人の自由や選択肢よりも、社会全体の安全性が重要であると考えます。	反対。シートベルトを装着することは、交通事故による怪我や死亡のリスクを減らすために非常に重要であるため、法律によって装着が義務付けられています。そのため、個人の自由によって、自分の命や他人の命を危険に晒すことは許されないと考えます。	反対。シートベルトを着用することは交通事故による負傷や死亡のリスクを軽減するため非常に重要であり、義務付けることは社会全体の安全確保につながるためです。個人の自由と社会の安全を比較した場合、社会の安全を優先するべきだと考えます。	反対。シートベルトを着用することは交通安全上非常に重要であり、運転者がそれを選択すべきであると考えます。シートベルトの着用は交通事故での死亡や重傷のリスクを大幅に減らすことができます。選択の自由という観点から考えることもできますが、個人の選択が他者に悪影響を及ぼす可能性もあるため、強制することは必要だと思います。	反対。シートベルトを着用することは交通事故における死亡率や重傷のリスクを減らすことができるため、シートベルトを着用することは法律で義務付けられているほど重要なことであると考えられます。	反対。シートベルトを着用することは、交通事故による怪我を予防するために重要であり、法律で義務付けられています。この法律を無視して運転することは、自己中心的で無責任な行動であり、他の人々の安全を危険にさらすことになります。	反対。シートベルトは交通事故における生存率を高めることが科学的に証明されており、自分だけの決断で他人が危険にさらされることは許されないと考えます。また、シートベルト未着用の罰則もあるため、合法的にも不可能です。	反対。シートベルトを着用しないことは交通事故による死傷者数を増やすことにつながり、社会全体の安全に影響を与える可能性があるため、法律で着用が義務付けられていることを考慮する必要がある。	反対。シートベルトは交通事故時の被害を最小限に抑えるための重要な安全装置であり、法律で義務付けられているため、個人の自由が優先されるべきではないと思います。	反対。シートベルトは交通事故における死亡率を大幅に減らすことができる重要な安全対策であり、個人の自己決定によっては危険な状況を生み出す可能性があるため、法律で義務づけられているべきであると考えます。	反対。シートベルトは交通事故による死亡や重傷を大幅に減らす効果があるため、着用は義務とすべきであると考えます。個人の自由よりも、社会全体の安全性が優先されるべきだと思います。	反対。シートベルトは、交通事故時に命を守るための重要な安全装置であり、それを取り外すことは自己責任であっても社会的責任を果たせないため、法律で義務付けられています。	反対。シートベルトは交通事故における死亡率や重傷率を大幅に減らすために有効な安全対策であり、法律でも義務付けられています。個人の自由や決断という観点から見た場合でも、自分の行動が他人に影響する可能性があるため、社会的責任も考慮すべきだと思います。	反対。シートベルトを着用することは、交通事故時の死傷リスクを軽減するために安全上必要な措置であり、法律でも義務付けられています。そのため、自分自身の安全と周囲の人々の安全を考慮し、シートベルトを着用することが必要です。	やや反対。シートベルトは交通事故時の死傷者数を減らす大切な安全装置であり、運転者の自由を守るものではありません。したがって、シートベルトを着用することは社会的責任であり、法律で義務づけることも必要だと思います。	反対。シートベルトを着用することは自分自身を守るためだけでなく、他の人を守るためにも重要なことであり、法律的にも義務付けられているため、違法行為であるからです。	反対。シートベルトは事故時に重傷を負うリスクを大幅に減らすため、法律で着用が義務付けられています。個人の自由という観点から見ても、他人の命や安全に対して配慮が必要であり、シートベルトを着用することは社会的な責任であると考えられます。	反対。シートベルトは交通事故における重大な負傷や死亡リスクを軽減するための重要な安全装置であり、誰もがその使用を義務付けられるべきです。シートベルトの使用は法律で義務付けられている場合が多く、それに従うことが社会的責任として求められます。	反対。シートベルトを着用することは自分自身だけでなく他の人たちの安全にも貢献するため、法律で義務化されているべきだと考えます。また、交通事故が発生した場合、シートベルトを着用していないと死亡する可能性が高くなるため、自身の命を守るためにも重要な行動とされています。	反対。シートベルトを着用しないことは、交通事故時に深刻な負傷をする可能性が高く、他人の生命や安全にも危険を及ぼすため、義務付けられるべきであると考えます。自分だけでなく、周囲の人々の安全も考える必要があります。
どちらでもない。	やや賛成。社会的・経済的不平等を縮小するために、最高賃金に上限を設けることは一定の意義があると考えるが、具体的な制度設計によっては、企業の競争力や労働市場の健全性が損なわれる可能性もあるため、やや賛成としています。	やや賛成。	やや賛成。金融業界における過剰な報酬は、社会的な不平等感を生み出し、経済の安定にも悪影響を及ぼす可能性があるため、政府が規制を設けることは必要であると考える。ただし、具体的な上限や規制がどのように行われるかについては、慎重な検討が必要であると思う。	やや賛成。もちろん、企業は自由に給与を設定することができるべきですが、最高賃金があまりに高すぎる場合、社会的不公平感を引き起こすことがあります。政府が賃金に上限を設けることで、経済格差を縮め、社会的不公平感を軽減できるかもしれません。ただし、上限を設ける場合、適切なレベルの定め方をする必要があります。	やや賛成。極端に高額な報酬制度は、社会的不公平感を招き、企業内部の士気低下や経営のリスクにつながる可能性があるため、政府による規制は必要であると考えます。ただし、具体的な設定には慎重な検討が必要であると思います。	やや賛成。最高賃金が過剰になることは、社会的平等や生産性の観点から問題があるため、政府が適切に規制する必要があると考えるからです。ただし、具体的な上限については、より慎重に検討すべきだと思います。	やや賛成。高い賃金格差は社会の不公平を招き、また企業の長期的な持続可能性にも影響するため、政府が規制することは必要だと考える。ただし、適切な上限を設定することが重要であり、業界や地域の違いなども考慮が必要であると思う。	どちらでもない。	どちらでもない。	やや賛成。経済的格差が広がる現代社会において、上位層の賃金格差があまりにも大きくなりすぎることが問題視されています。そのため、最高賃金に上限を設けることで、社会全体の平等性を保つための一定の手段となりうると思います。ただし、適切な上限設定を行うことが重要であるため、具体的な制度設計が必要とされます。	やや賛成。最高賃金に上限を設定することで、経済の格差が軽減され、社会的公正が実現されると考えられるからです。ただし、どのような上限を設定するかについては、十分な検討が必要であると思います。	やや賛成。最高賃金の上限を設定することで、企業の経営陣に適正な報酬体系を導入し、社会的責任を果たしていくことができると思うからです。ただし、具体的な上限額については慎重に検討が必要だと思います。	やや賛成。高額な報酬を得ている銀行家や代表取締役が、一方で低賃金を受け取る労働者たちに比べて過剰に報酬を得ていると感じることがあります。そのため、政府が最高賃金の上限を設定することは、社会の公正性を守る上で必要な措置だと思います。ただし、具体的な上限の設定には慎重さが求められます。	やや賛成。高額な報酬は社会的格差や不平等を招く可能性があり、公正な給与体系を構築するために必要な措置だと考えられる。ただし、具体的な上限設定が適切かどうかは状況によるため、綿密な検討が必要とされる。	やや賛成。過剰な給与格差は社会的不平等を招く可能性があり、最高賃金を設定することでそれを緩和することができると考えます。ただし、具体的な上限については慎重に検討する必要があります。	やや賛成。最高賃金があまりにも高すぎる場合、企業の社会的責任や公正性に疑問が持たれることがあるため、上限を設定することは必要であると考える。ただし、設定する上限が適切であるかどうかは慎重に検討する必要がある。	やや賛成。最高賃金の格差を縮小するためには、政府による規制が必要であると考えるが、具体的な上限額については慎重に検討する必要があると思う。	やや賛成。高額な賃金格差は社会不平等を招き、良い影響を与えません。政府が上限を設定することで、社会の公正性が増すと考えられます。ただし、上限設定が行き届かず、不公正な状況が継続される可能性もあるため、完全に賛成ではありません。	やや賛成。最高賃金の上限を設定することは、極端な格差を生むことを防ぐために必要だと思われます。しかし、どのような上限が適切かは難しい問題であるため、やや賛成としています。
どちらでもない。	どちらでもない。	どちらでもない。	どちらでもない。	どちらでもない。	やや反対。強い軍隊は外交政策において重要な要素ではありますが、外交力においても軍隊以上に多岐にわたる手段があります。戦争は破壊と人命の損失をもたらすため、外交的解決の手段を模索することが重要です。	やや反対。強い軍隊は、国の安全を確保する上で重要ですが、外交政策においては協調的な姿勢や対話が重要であると考えます。軍事力に頼り過ぎると、紛争が悪化することもあります。	やや反対。強い軍隊は外交政策において一定の役割を果たすことができますが、外交力の基盤は相手国との信頼関係や協力関係にあります。軍事力に頼りすぎると、相手国の反発を招き、外交交渉が難しくなる可能性があります。したがって、強い外交力が外交政策においてより重要であると考えます。	やや反対。強い軍隊は重要な要素でありますが、外交政策は協力、対話、交渉などの方法で問題解決を行うことが望ましいと考えます。軍事力の使用によって生じるリスク、費用、人的損失を避けることができれば、より良い結果が得られる可能性が高くなります。	やや反対。	やや反対。ただし、軍隊は必要不可欠な外交政策の道具であることは否定しませんが、外交政策の成功には協調、対話、外交交渉などの手段が不可欠であると考えます。強い軍隊は、外交問題を解決するための最終手段として必要であると同時に、戦争や暴力の行使を招く可能性もあるため、常に外交的な解決の方法を模索するべきだと思います。	やや反対。強い軍隊は重要ですが、それだけでは外交政策を行うことはできません。外交政策には相手国との交渉や協力が不可欠であり、軍事力だけでは解決できない問題もあります。また、軍事力を行使することで逆に国際社会との信頼関係が損なわれる場合もあります。そのため、強い外交手腕も重要になってきます。	やや反対。強い軍隊は重要ですが、外交政策を通じた協力や対話によって問題を解決することが望ましいと考えます。軍事力行使が常に最適な選択肢であるわけではなく、外交努力が重要であると信じています。	やや反対	反対。強い軍隊も重要ですが、外交政策としては相手国との協力や交渉が必要であり、紛争解決には軍事力よりも外交力が求められます。	やや反対。強い軍隊は国の安全を確保するために重要ですが、優れた外交政策も同様に重要です。外交政策は、紛争を平和的に解決し、国際的な信頼と友好関係を築くために必要です。強い軍隊だけでは、国際社会における影響力を持つことはできず、外交的な解決策を探ることができない場合があります。	やや反対。外交政策は、軍事力を背景とすることもあるが、それが唯一の手段ではないため、強い外交が必須であると考えます。	どちらでもない。	どちらでもない。	どちらでもない。
やや賛成。海外製品の輸入を課税することで、国内産業を保護し、雇用を守ることができると考えられます。ただし、あまりに高い輸入税率になると、国内産業の効率性を低下させる可能性があるため、適切なバランスを保つ必要があります。また、国内産業だけでなく、消費者にも負担をかけることになるため、十分に検討が必要です。	やや反対。海外製品に対し輸入税率を定めることは、一部の産業を保護することができますが、他の産業や消費者にとっては不利な影響を与える可能性があります。また、他の国々からの報復措置を引き起こす恐れもあります。代替策を模索し、より公平な貿易を促進することが必要です。	やや反対。輸入税率を定めることは、海外企業にとって市場へのアクセスが制限されることになり、結果として外国企業は自国内で雇用を生み出すことができるかもしれません。しかし、輸入税率が上昇すると、消費者は高い価格を支払わなければならず、海外の商品を買うことを躊躇することになります。それにより、内国生産者は、国内市場で市場シェアを増やすことになるかもしれません。ただし、双方向に利益を生み出す貿易政策を採用することが重要です。	やや反対。輸入税率は、国内の製品を保護するために設けられることがありますが、同時に海外からの製品の価格を上げ、消費者に負担を強いることになります。また、海外製品が入ってこないと、国内の企業が競争しなくなり、イノベーションが進まずに質の低下が生じることがあります。代わりに、国内企業の競争力を高めるための投資や、グローバル市場への進出支援を行うことで、雇用を保護する方法を模索すべきです。	やや反対。輸入税率は、輸入された製品の価格を上げる可能性があり、国内で製造された同様の製品よりも高価になってしまうため、消費者にとって負担が増えることがあります。また、海外の企業に報復措置をとられる可能性もあり、貿易摩擦を招く恐れがあります。代替案としては、国内産業の競争力を向上させるために、技術の開発や効率の改善など、生産性を高める取り組みを行うことが挙げられます。	やや反対。輸入税率は外国製品を国内の製品よりも高くするため、国内市場での国内産業の競争力を高めることができます。しかし、過度な輸入税率は、外国企業にとって市場に参入することが難しくなるため、国内の選択肢が減り、消費者にとって高価な影響が出ることがあります。また、海外製品の需要が減少し、外国企業に影響を与えるため、貿易摩擦が引き起こされる可能性があります。したがって、輸入税率は妥当な範囲内でのみ適用すべきであり、他の政策手段と組み合わせて雇用を保護する方法を採るべきです。	やや反対。海外製品に対する輸入税率を設定することは、国内企業を保護することができますが、その制限により国内市場の競争が制限され、消費者価格が上昇する可能性があります。また、海外との貿易を妨げることにより、国内企業にとって必要な技術や原材料の入手が困難になる可能性があるため、長期的には国内経済に悪影響を及ぼすことがあります。	やや反対。輸入税率を課すことは、雇用を保護できる可能性がありますが、同時に外国との貿易を制限し、経済的な成長を妨げる可能性があります。国内産業を保護するためには、他の方法や政策を採用することも必要です。	やや反対。輸入税率を上げることで、海外製品が高くなり、国内産業が保護されるかもしれませんが、それによって外国からの輸入が減り、国内市場の選択肢が制限される可能性があります。また、海外の国々が報復措置を取ることもあります。代替案として、国内産業を支援するために直接的な補助金を提供することも考えられます。	やや反対。輸入税率は自国企業を保護するために導入される場合がありますが、海外製品を買うことができなくなるとそれによって雇用を奪われる可能性があります。また、保護主義的な措置をとることが国際的な貿易関係を悪化させることにつながることがあります。代わりに、自国企業の競争力を高めるような政策をとることができると良いでしょう。	やや反対。海外の製品に対する輸入税率を設定することは、一部の国内企業を保護することができますが、その代償として消費者にとって高い価格を強いることになります。これは、国内の消費者が購入力を失う可能性があることを意味し、結果的には国内の雇用に悪影響を与える可能性があります。また、輸入税率を設定する代わりに、国内の企業がより競争的になるための支援を提供する方法を検討することもできます。	やや反対。輸入税をより高く設定することは、国内産業に保護を与えることができますが、消費者にとって高い価格を強制することで不利益を被ります。また、他国が同様に報復的な措置を取ることで、輸出にも悪影響が及ぶ可能性があります。なお、雇用を保護するためには、他の政策手段も考慮する必要があります。	反対	やや反対。国内産業を守るために輸入税を課すことが必要な場合があるかもしれませんが、それは保護主義的な措置であり、国際的な貿易や市場競争を阻害する可能性があります。また、輸入税によって国内消費者に追加の負担がかかることもあるため、他の方法を模索すべきだと考えます。	やや反対。海外製品に対する輸入税率を定めることは、一部の国産品を保護する可能性がありますが、同時に海外生産者や輸入業者にとっての負担が高まり、貿易障壁となることがあります。より公正かつ効果的な雇用保護策が必要です。	やや反対。海外製品に輸入税率を定めることは、一部の産業や企業を保護することができますが、それは同時に競争を制限し、消費者に高い価格を強いることにつながる可能性があります。さらに、海外製品に対する輸入税率を上げることは、他国からの報復措置を招く可能性があるため、国際的なトレードの問題も考慮しなければなりません。	どちらでもない。輸入税率は一部の産業にとって保護策となり得る一方、他の産業や消費者にとっては負担となる場合もあります。ただし、国内の労働力や技術力の強化を促す投資や政策にも力を入れるべきだと考えます。	どちらでもない。	反対	やや賛成。輸入税率は、国内産業を保護するための政策のひとつであり、雇用を守るために必要な手段のひとつと考えられます。ただし、適切なバランスをとることが重要で、過剰に保護主義的な政策は国際貿易を制限し、経済成長を妨げる可能性があるため、注意が必要です。
やや賛成。市場は、競争や需要・供給のバランスに基づいて資源を配分することができ、効率的かつ革新的な結果を生み出すことができます。ただし、市場には欠陥もあり、政府はその欠陥に介入して修正する必要がある場合があります。	やや賛成。一般的に市場経済は、企業や消費者の自発的な意思決定に基づいて資源が配分されるため、効率的な価格設定や生産量決定が可能となります。一方、政府はしばしば政治的な・個人的な動機が関与するため、資源配分においては市場よりも効率的でない場合があります。ただし、市場経済にも欠点があるため、完全に市場経済だけで資源配分を行うべきではないと考えます。	どちらでもない。	どちらでもない。	どちらでもない。	やや賛成。市場競争により、需要と供給のバランスが自然に調整され、効率的な資源配分が行われる可能性があるため、一般的に市場は政府よりも優れていると考えられます。ただし、市場だけで完全な資源配分が行われるわけではなく、政府の規制や介入が必要な場合もあると思われます。	どちらでもない。	やや賛成。市場は需要と供給のバランスに基づいて資源の配分が行われ、競争によって効率的な生産が促進されるため、政府よりも効率的だと考えられます。ただし、市場が完全に自己調整できない場合（外部性や公共財など）、政府の介入が必要な場合もあります。	やや賛成。市場は競争原理に基づいて資源の配分が行われるため、より効率的な結果が生まれる可能性が高いと考えられます。しかし、市場の欠点もあり、特定の業界で独占的な企業が存在する場合には市場がうまく機能しないこともあります。政府は、市場がうまく機能しない場合には適切な規制や補助金政策を行うことにより、資源の正しい配分を促すことができます。	やや賛成。一般的に市場には競争が存在し、需要と供給のバランスが取れるため、資源配分が効率的に行われる傾向があります。ただし、市場には欠点もあり、それは市場の中にいる人々の目的が利益追求であるため、倫理的な観点や社会的な責任を無視することがある点です。また、市場における資源配分が不適切な場合は、政府が介入する必要がある場合もあります。	やや賛成。市場には競争があり、需要と供給のバランスが自然に形成されるため、効率的な資源配分が可能になる場合が多いと考えられるからです。ただし、市場が完全に自己調整するわけではないため、政府による規制や介入が必要な場合もあると認識しています。	やや賛成。市場は、資源配分における競争的なプロセスを通じて効率的に働くことができます。一方、政府が行う資源配分は、政治的な意見や利害関係者の影響を受けやすく、効率的に働かないことがあります。ただし、市場システムには、市場の失敗が発生する可能性があるため、細心の注意が必要です。	やや賛成。	どちらでもない。	やや賛成。市場は競争に基づくシステムであり、需要と供給に基づいて自然に資源が配分されるため、効率的である。しかし、市場には弱者保護の仕組みが不十分であるため、政府の介入が必要な場合もある。	やや賛成。市場は競争原理に基づいており、需要と供給に応じて自動的に資源の配分が行われるため、効率的な配分が期待できます。ただし、市場の自由な運営が社会や環境への悪影響を引き起こす可能性もあるため、政府による規制が必要な場合もあります。	どちらでもない。	どちらでもない。	どちらでもない。	やや賛成。市場は需要と供給が自然に調整される仕組みを持っており、多様な需要を反映し、効率的な資源配分を行うことができます。しかし、市場の自由が極端に過ぎると、一部の企業や個人が市場支配力を持ってしまい、公正性が失われる場合もあります。そのため、政府は適度に規制する必要があると考えられます。
反対。最低賃金は、社会的な不平等を減らしたり、生活賃金を得るための労働に対する報酬を保証したりすることができ、労働者の経済的安定に貢献することが示されています。ただし、最低賃金を適用することによって一部の雇用が削減される可能性があるため、政策の実施方法には注意が必要です。	やや反対。最低賃金が適切に設定されていない場合、企業が競争力を失ったり、雇用の削減を余儀なくされたりすることがあるかもしれません。ただし、最低賃金を設定することによって、仕事に対する賃金が適切でない場合に労働者を支援することができ、社会的平等を促進することもできます。	やや反対。最低賃金がある程度上昇することで、労働者の生活水準や経済的な安定が向上し、消費活動が活発化することが期待できます。ただし、最低賃金が過剰に引き上げられると、雇用を減らす企業が出る可能性があるため、最低賃金は適度な範囲内で調整される必要があります。	やや反対。最低賃金は、一部の企業にとっては財政的な負担を引き起こすかもしれませんが、一般的には労働者の生活水準を改善し、家計を助けることができます。さらに、最低賃金が上がることで、消費が促進され、経済にプラスの影響を与える可能性があります。	どちらでもない。	やや反対。	どちらでもない。	やや反対。最低賃金が人々の生活水準を向上させ、労働者の生産性を高めることは証明されていますが、最低賃金が導入された場合、一部の企業は従業員の人数を削減する可能性があります。これにより、一定の社会的および経済的影響が生じる可能性があるため、完全に賛成するわけではありませんが、総体的には利益をもたらすと考えています。	やや反対。最低賃金制度が最低賃金未満の賃金を支払う企業を抑制することで、労働者の収入を守り、貧困層の所得格差の縮小に貢献することができます。しかし、最低賃金制度が過剰に設定されると、企業に対する負担が大きくなり、雇用の減少や物価の上昇を引き起こす可能性があります。したがって、最低賃金の適正な設定が必要です。	やや反対。最低賃金がないと、労働者にとっては非常に不利な労働条件や低賃金に苦しめられる可能性があります。ただし、最低賃金が適切に設定されていない場合、企業にとって負担が大きくなり、雇用が減少することが考えられます。	やや反対。最低賃金は、経済的に弱い立場の人々にとって、生活水準を向上させ、貧困から救済することができます。しかし、最低賃金が高すぎると、企業が採用を減らしたり、物価が上昇する可能性があるため、適切なバランスが必要です。	やや反対	やや反対。最低賃金は、所得格差や貧困を緩和する効果があり、労働者の生活水準を改善することができます。ただし、最低賃金を引き上げすぎると、企業の利益や雇用創出を損なう可能性があるため、バランスを取る必要があります。	やや反対。最低賃金は、労働者の生活水準を保護し、経済的平等を促進する上で重要な役割を果たしています。しかし、最低賃金が高すぎると、企業の経営に悪影響を与え、失業率が高まる可能性があります。したがって、最低賃金を設定するにあたり、適切なバランスを見つけることが必要です。	やや反対。最低賃金は、労働者の生活水準を向上させることができます。しかし、最低賃金が設定されると、雇用主がコストを削減するために、従業員を解雇することもあります。また、最低賃金が高すぎる場合、企業が価格を上げるために消費者に負担を強いることがあります。これによって、消費が減少し、結果的に雇用の機会が減少する可能性があります。	やや反対。最低賃金は労働者の生活水準を改善し、貧困を減らすことができます。しかし、最低賃金が適切に設定されていない場合、企業が失業を増やしてしまう可能性もあります。したがって、最低賃金を設定する場合は、よく検討する必要があると思います。	やや反対。最低賃金が増えると、企業は人件費を削減するために従業員数を減らしたり、副業を禁止したりすることがありますが、それでも最低賃金は生活に必要な収入を保証するために必要です。ただし、適切なレベルで設定しない場合、企業が閉鎖する可能性があることに注意する必要があります。	どちらでもない。	どちらでもない。最低賃金が害をもたらすかどうかは、事情によって異なります。最低賃金の設定が適切であれば、経済への影響が限定され、労働者がより公正な賃金を得ることができます。ただし、最低賃金が設定されている場合でも、その金額が高すぎると企業に多大な影響を与え、雇用機会が失われる可能性があります。したがって、最低賃金に関する議論では、設定される金額や地域といった詳細な事情が考慮される必要があります。	反対
やや賛成。犯罪者が再び社会で役割を果たせるようにすることは、社会全体の安全性を向上させるために重要だと考えます。しかし、犯罪を犯した人たちは、その責任を取らなければならないことも理解しています。そのため処罰も必要だと思います。	やや賛成。犯罪者を社会復帰させることは、彼らが再び犯罪を犯さないようにするために必要不可欠であると考えます。しかしながら、それでも犯罪者に対して適切な処罰が必要であることも理解しています。	やや賛成。犯罪者を社会復帰させ、再犯防止につなげることは、社会全体にとって重要な問題であると考えます。ただし、処罰は犯罪を犯したことに対する責任を問うために必要であり、社会的に受け入れられる刑罰体系が整備されることも必要です。	やや賛成。犯罪者を社会復帰させることで、再び犯罪を繰り返す確率を減らすことができるため、社会全体にとって良い影響を与えると考えるからです。ただし、被害者の感情や犯罪の悪質さに応じて、処罰も必要な場合があると思います。	やや賛成。犯罪者を社会復帰させることによって、彼らが再び犯罪を犯す可能性を減らすことができます。ただし、犯罪者に対しての適切な処罰が必要であることも肝要です。	やや賛成。犯罪者を社会から孤立させることは、再犯や犯罪者の更生を防ぐことにつながるため、社会復帰支援が必要だと考えます。ただし、処罰にも意義があるため、完全に処罰を軽視するわけではありません。	やや賛成。犯罪者にも社会復帰の機会を与えることが重要であると考えます。しかし、処罰も避けては通れないと思います。犯罪者は罪を犯した責任を取らなければならず、社会的な責任を果たす必要があります。社会復帰するためには、再犯しないような支援や矯正プログラムが必要ですが、同時に処罰の意義も忘れずに考える必要があると思います。	やや賛成。犯罪者を社会復帰させることができれば、再犯率を下げることができ、犯罪を減らすことができます。しかし、処罰を与えることも犯罪の抑止につながるため、完全に社会復帰を目指すことができない犯罪者については、適切な処罰が必要と考えています。	やや賛成。社会復帰の支援を通じて、再犯率を下げることができるため、犯罪者の改善に向けた取り組みは重要だと思います。ただし、処罰も避けては通れない部分があるため、バランスの取れた対応が必要だと思います。	やや賛成。犯罪者を社会から完全に隔離してしまうと再犯率が高くなるため、社会復帰の支援が必要だと考えます。ただし、社会復帰支援には必ずしも温かい手厚いものであるとは限らず、犯罪への責任や罰を忘れてはならないという考えもあります。	やや賛成。犯罪者が社会に戻ってきても再び犯罪を犯す可能性があるため、社会復帰を支援することが重要です。しかし、処罰も重要であり、犯罪者が再び同じ罪を犯すことを抑止する必要があります。	やや賛成。犯罪者にも再起のチャンスを与え、更生させ、社会復帰ができるように支援することが必要だと思います。ただし、犯罪に対しては必要な処罰もあるので、社会復帰と処罰をバランス良く考える必要があると思います。	どちらでもない。	やや賛成。犯罪者には、社会復帰の機会を与え、再犯を防止する支援が必要だと考えます。ただし、犯罪によって被害を受けた人たちの感情や安全性にも配慮する必要があります。	やや賛成。犯罪者に対し処罰を与えることは必要ですが、同時に社会復帰支援をすることも重要だと思います。犯罪者が再度犯罪を犯すリスクを減らし、社会で再び生きていくための支援が必要だと考えます。	やや賛成。社会復帰することによって、再犯を防止することができるため、処罰だけでなく社会復帰も重要だと考えます。ただし、危険な犯罪者の場合は適切な処置が必要であると思います。	やや賛成。社会復帰を促すプログラムや支援を提供することで、犯罪者が再び犯罪を犯すことを減らし、社会に貢献できるようになる可能性があるため、処罰だけではなく改善の余地があると考えます。ただし、犯罪者の再犯を避けるために安全を確保する措置も必要だと思います。	やや賛成。社会復帰支援の重要性は高く、犯罪を犯した人々に対して、再度犯罪を犯すリスクを減らして、社会復帰の支援を提供する必要があると考えます。ただし、犯罪者に対する十分な処罰も必要で、犯罪行為の重大さに応じて、適切な裁判を行うことが必要です。	やや賛成。社会に復帰することで、再犯を防止することができるため、処罰だけではなく、社会復帰にも力を入れる必要があると考えます。ただし、犯罪の種類や被害者への責任を考慮しなければなりません。	やや賛成。犯罪者に対しては、社会復帰プログラムを提供し、再び社会に貢献できるようにすることが重要だと考えます。ただし、処罰が必要な重大な犯罪に対しては、その罪に見合った処罰が必要だとも思います。
やや賛成。政府が事業に携わる場合、手続きや規制が多く必要な時間がかかるため、進捗が遅れる可能性があると考えられます。ただし、政府の統制や支援が必要な場合もあるため、全ての事業で同じというわけではないと思います。	やや賛成。政府が事業に携わると、手続きが煩雑になったり、予算の配分が不十分だったりすることがあるため、進捗が遅くなることがあると考えられます。	やや賛成。政府が事業に携わる場合、膨大な手続きや規制があるため、進捗が遅れがちであると考えられるが、一方で政府の支援が必要な分野もあるため、完全に反対するわけではない。	やや反対	やや反対。政府が事業に携わる場合でも、進捗具合が思わしくないとは限りません。政府がしっかりと計画を立て、専門家の意見を聞きながら進めれば、成果を上げることができます。ただし、政府には公共事業にかかる予算が制限されていることがあるため、足並みが揃わない場合があるかもしれません。	やや賛成。	やや反対。政府主導で行われる事業にはいくつかの課題がありますが、進捗具合が必ずしも思わしくないわけではありません。政府が適切な手法を使用し、専門的な知識と経験を有する人々を採用することで、成功する可能性があります。	やや反対。政府が事業に携わる場合でも、十分な計画立案や適切な監視・管理があれば進捗は十分に達成できると考えられるからです。ただし、政府の過剰な介入や無駄なコスト増加などが起こることもあるため、適切なバランスが必要となります。	やや反対。政府の事業にも成功例はありますし、進捗具合が思わしくない場合には問題点を改善するための取り組みが必要だと考えます。	やや賛成。政府の対応によっては進捗が遅れることがあるため、注意が必要ですが、政府が適切な手順を踏むことで、効率的な事業進捗が可能になる場合もあります。	やや賛成。政府が関与すると、重要な事業に長期的かつ継続的な投資がなされることがありますが、進捗の速度や効率については政府の管轄機関や官僚組織の問題が影響することがあります。	やや賛成。政府が事業に携わる場合、手続きが煩雑で時間がかかりがちであり、それが進捗具合に影響することがあるため、やや賛成と回答します。ただし、政府の介入が必要な事業もあるため、状況によっては賛成・どちらでもないという回答にもなります。	やや賛成。政府の事業は複雑で大規模であるため、進捗状況を把握しやすいとはいえず、遅れることがあると思われます。ただし、政府が事業に携わることで、社会全体の利益を考慮した取り組みができる場合もあるため、完全に反対とは言えません。	やや賛成。政府が事業に携わる場合、手続きが煩雑になり、時間がかかってしまうことがあるため、進捗が遅れることが多いと考えられるからです。ただし、政府が関わらないことで、豊富な資金や情報を提供できないこともあるため、完全に反対するわけではありません。	やや反対。「大抵進捗具合が思わしくない」という一般論に反して、政府が事業に携わる場合でも適切な管理や計画を立てれば十分に進捗が出せると思います。ただし、政府が事業に参加する場合にも、透明性や適切な評価が必要であると考えます。	やや賛成。	やや賛成です。	やや反対。	やや賛成。政府が事業に携わる際、手続きや規制が多く、決定が遅れたり、予算の使い道が不透明だったりすることがあります。しかし、政府の支援が必要な場合もあるため、完全に反対することはできません。	やや賛成。政府が事業に携わる場合、手続きや規制が複雑で時間がかかるため、進捗が遅れる可能性があると思います。ただし、政府が関与しない場合にも、事業の進捗が思わしくない場合があるので、完全に反対するわけではありません。
やや賛成。気候変動は地球全体に影響を及ぼし、産業の活動によって二酸化炭素の排出量が増えていることが認められます。増税はその原因となる産業を抑制するための手段の一つとして有効だと考えられます。しかし、増税によって貧困層や中小企業などに不利益が及ぶことがあるため、政府はその点に配慮して施策を推進する必要があります。	やや賛成。気候変動は深刻な問題であり、産業にも大きな影響を与えています。増税は、環境保護の促進やエネルギー効率の改善につながり、気候変動対策に貢献することができます。ただし、増税により貧困層に負担がかかることや、産業活動や雇用に悪影響を及ぼすことが懸念されます。適切な配慮が必要となると思います。	やや賛成。気候変動は深刻な問題であり、将来的には経済にも大きな影響を与える可能性があるため、温室効果ガスの排出削減に向けた政策を推進する必要がある。ただし、増税は企業の経営に直接的な影響を与えるため、その影響を考慮しつつ、適切なバランスを見出すことが求められる。また、その財源をどのように使うかについても重要である。	どちらでもない。	どちらでもない。	やや賛成。気候変動による影響は深刻で、それを防止するためには積極的な対策が必要であると考えます。ただし、増税が適切かどうかには慎重に検討する必要があります。増税によって生じる影響や、その資金がどのように使われるのかを考慮する必要があります。	やや賛成。気候変動は深刻な問題であり、対処のためには財源が必要です。産業への増税は、環境保護施策による費用を負担させ、環境に対する責任を促すことができます。ただし、増税額やその使途には考慮する必要があります。	どちらでもない。	どちらでもない。	賛成。	どちらでもない。	やや賛成。気候変動を抑えるためには、温室効果ガスの排出削減や再生可能エネルギーの促進等、大規模かつ長期的な施策が必要ですが、そのためには財源が必要です。増税を通じて、環境にやさしい社会の実現に向けた施策のための財源を確保することは必要不可欠と考えます。ただし、増税が企業や消費者に過度な負担を与えないよう配慮することも重要です。	やや賛成。気候変動が進む中で、温室効果ガスの削減が急務であるため、増税による負担は一定の必要性があると考える。ただし、影響が大きい産業に対しては適切な配慮も必要である。	やや賛成。気候変動は今後の世代にとって深刻な問題になる可能性があるため、積極的な対策が必要であると考えます。ただし、増税の範囲や具体的な使途については適切に議論される必要があると思います。	やや賛成。気候変動は深刻な問題であり、対策には多大な費用がかかることから、産業に対しても貢献してもらうことは必要だと思います。ただし、増税などの負担が適正かどうか、またどのような形で貢献してもらうかについては慎重に検討する必要があります。	やや賛成。気候変動は深刻な問題であり、社会全体で対策を講じる必要があると考えます。しかし、産業に対する増税が適切な手段かどうかについては、より詳細な情報と分析が必要だと思います。また、増税の実施によって産業や個人を差別することがないよう、公平性が保たれるようにする必要があると考えます。	やや賛成。気候変動は緊急の問題であり、産業界が影響を与えることが多いため、増税などの対策が必要だと考えます。ただし、過度な増税は経済に悪影響を与える可能性があるため、適切なバランスを見つける必要があります。	やや賛成。気候変動は深刻な問題であり、私たちが住む地球の未来を危険にさらす恐れがあるため、積極的な対策が必要です。増税は環境にやさしい技術や製品の開発や普及を促進するために必要な財源を確保する手段の一つであり、現在の経済システムにも必要な変革だと考えます。ただし、産業界を疎外することなく、適切な配慮をする必要があると思います。	どちらでもない。	どちらでもない。
やや賛成。雇用創出には財政支出が必要であり、経済を活性化させる上で重要であると考えられるため。ただし、財政支出が無駄遣いや不適切な使い道に流れる可能性もあるため、効果的な使い方が求められる。	やや賛成。雇用創出は経済成長にとって重要であり、財政支出による積極的な政策が必要であると考えられます。ただし、支出の使途や財政状況によっては、適切に計画される必要があります。	やや賛成。雇用創出は、経済成長や社会福祉にとって重要な要素です。しかし、財政支出による雇用創出が必ずしも効率的であるわけではなく、その効果は賛否両論あります。そのため財政支出による雇用創出は、慎重に検討する必要があると考えます。	やや賛成。雇用創出は経済にとって重要な要素であり、財政支出によってその目的を達成することはできます。ただし、支出が過剰であったり、具体的な計画が不十分である場合には、その効果は限定的である可能性があります。また、財政支出による債務増加の問題も考慮すべきです。	やや賛成。雇用創出を目的とする財政支出は、失業率の低下など経済活動の回復につながり、経済全体の発展に貢献できます。ただし、支出が過剰になると財政赤字を招き、公共サービスや社会保障制度に影響を与える可能性があるため、適度なバランスが必要です。	やや賛成。雇用創出は重要な問題であり、そのために財政支出が必要な場合があります。ただし、財政支出の使われ方によっては、雇用創出が実際に実現されない可能性があるため、慎重に検討する必要があります。	やや賛成。雇用を創出するために財政支出を行うことは、一般的には有効な方法であり、経済全体の成長にもつながる可能性があると思われます。ただし、財政支出によって失業率を下げることができるかどうかは、具体的な政策内容や現在の経済状況によって異なるため、立場を決める際には慎重な判断が必要です。	やや賛成です。雇用創出は経済成長につながり、低所得者や失業者の社会的包摂を促すことができます。ただし、財政支出の規模と用途によっては、適切でない場合もあります。財政赤字が増大するなど、財政面での懸念材料がある場合は、賛成するには慎重な判断が必要です。	やや賛成。雇用創出は経済の成長と共に重要な課題であるため、そのための財政支出は必要だと思います。ただし、支出の計画と使用方法によっては、目的を達成できないことがあります。財政支出の計画には慎重さが必要であり、効果的な監視と評価が必要です。	やや賛成。雇用創出は経済成長とともに重要な目標であるため、財政支出による雇用創出は概してプラスに働くと考えられますが、財政支出が過剰になると財政赤字が膨らみ、経済に悪影響を及ぼす場合があります。適切に予算を管理し、効果的な雇用創出策を実施することが重要です。	やや賛成。雇用創出は経済成長や社会の安定につながるため、財政支出が必要であると考えられる。ただし、財政支出が過剰になり、財政赤字が膨らんでしまうと、逆に経済不安定を招くことになるため、バランスを考えた支出策が求められる。	やや賛成。雇用創出は経済発展に欠かせないものであり、政府が財政支出を通じてその実現に貢献することは重要だと考えられます。ただし、支出の必要性や使い道によっては、予算の無駄遣いに繋がることもあるため、慎重に検討する必要があります。	やや賛成。雇用の創出は経済にプラスの効果をもたらし、貧困や失業問題の解決につながるため、財政支出による雇用創出は一般的には良い着想であると考えられます。ただし、支出の内容や計画が不適切であったり、効果を期待できないものであった場合には、財政支出が逆に経済に悪影響を及ぼす可能性もあります。	賛成。	やや賛成。雇用創出は経済成長のために非常に重要であり、財政支出はその達成に役立つ可能性が高いためです。ただし、財政赤字の増加などの財政上の懸念も考慮しなければならないため、やや反対する人もいるでしょう。	やや賛成。雇用創出が財政支出の目的である場合、それによって雇用が増加するため、経済的な効果が期待できます。ただし、支出の内容や方法によっては、効果が期待できない場合があるため注意が必要です。	やや賛成。経済活動を促し、雇用を増やすことは重要であり、財政支出はその手段のひとつであるため、一般的に良い着想と言えます。ただし、過剰な財政支出は財政不安定を招いたり、インフレーションを引き起こす可能性があるため、バランスの取れた財政政策が必要です。	やや賛成。雇用創出は経済成長や社会的な安定につながるため、財政支出が必要であると考えます。ただし、その財政支出が適切に行われているかどうかは別の問題であり、税負担の増大や財政赤字の拡大など、悪影響を及ぼす可能性もあります。	やや賛成。雇用創出は経済の発展や社会の安定につながり、財政支出によってその促進ができるため、一般的には良い着想であると思われます。ただし、財政支出の方法や使われ方によっては、その効果や長期的な持続性に疑問が残ることもあるため、注意が必要です。	やや賛成。雇用を創出するためには、財政支出が必要であり、それによって経済を活性化させることができます。しかし、過剰な財政支出はインフレーションを引き起こす可能性があるため、きちんと把握した財政支出の計画が必要です。また、財政支出は単独で雇用を創出するわけではなく、財政政策と他の政策の組み合わせが必要となることも忘れてはいけません。
どちらでもない。	やや賛成。	どちらでもない。	やや反対。西洋文明は、古代ギリシャの思想から多大な影響を受けているため、キリスト教のみに恩恵があるとは言えないと思います。しかし、キリスト教もまた西洋文明の形成に大きく関わっているので、どちらかというと両者に対して同等の重要性があると言えます。	どちらでもない。	やや反対。古代ギリシャの思想は、西洋文明に非常に深い影響を与えており、キリスト教の影響も大きいですが、両者の寄与は同じくらい重要であると言えます。	どちらでもない。西洋文明は、古代ギリシャの思想とキリスト教の双方から影響を受けていると考えられるためです。古代ギリシャは数学や哲学などの分野で大きな貢献をした一方で、キリスト教は倫理や芸術、社会的構造などの分野で大きな影響を与えました。西洋文明は、これらの考え方を融合し、発展してきたと言えます。	どちらでもない。	やや反対。西洋文明は、古代ギリシャの思想からも影響を受けており、キリスト教だけがすべての恩恵をもたらしたとは言えません。しかし、キリスト教が西洋文明に多大な影響を与えたことは事実です。	どちらでもない。	どちらでもない。西洋文明には古代ギリシャの思想とキリスト教の両方が影響しており、どちらがより大きな恩恵を与えたかは一概には言えないと考えます。	どちらでもない。	どちらでもない。西洋文明は、古代ギリシャの思想とキリスト教の両方の影響を受けているため、その恩恵は両方から受けていると考えられます。	やや反対。西洋文明は、古代ギリシャの思想とキリスト教の両方から恩恵を受けていると言えます。ギリシャの哲学や科学は、中世のキリスト教文化にも影響を与え、文化的・思想的交流があったからです。また、キリスト教は西洋文明の発展に大きな役割を果たしましたが、単独で恩恵を受けたとは言いきれません。	どちらでもない。	どちらでもない。西洋文明は、古代ギリシャの思想とキリスト教の影響を受けて発展してきたため、どちらかが優位というわけではないと考えられます。	どちらでもない。	やや反対。西洋文明は、ギリシャの哲学や科学の遺産とともに、キリスト教思想や中世の学問、イスラーム文化からも多大な影響を受けているため、それらの影響は同等に重要であると考えます。	どちらでもない。	どちらでもない。
やや賛成。対外援助や開発援助は、発展途上国の持続的な発展に役立つことがあります。しかし、助けを受ける国が必要な改革を行わずに援助を受けることによって依存状態を作り出してしまうこともあるため、適切な条件付き援助が必要です。	やや賛成。 発展途上国がより豊かになるためには、援助が必要な場合があると思うからです。しかし、援助が必要な国においては、対外援助と開発援助だけでは、問題の根本的な解決にはならないと思います。したがって、援助に加えて、国内の政治情勢や経済、教育なども総合的に改善される必要があると思います。	どちらでもない。	やや賛成。発展途上国が抱える問題を解決し、生活水準を上げるためには、外部からの支援が必要であると考えます。ただし、援助の形態や効果的な使い方についても慎重に考える必要があります。	やや賛成。発展途上国に対して適切な援助があれば、その国々の発展が促進されることが期待できるため。ただし、援助が必要な国々にとって最も効果的な援助方法を理解し、選択することが重要であると思います。	質問への回答: やや賛成。	やや賛成。	やや賛成。	やや賛成。	どちらでもない。	やや賛成。	やや賛成。	やや賛成。必要な支援があれば、国際社会から支援を受け、国の発展を促進することは重要だと考えます。ただし、援助が不適切に使われたり、他の問題が発生した場合は、援助に対して慎重な検討が必要です。	どちらでもない。	やや賛成。	やや賛成。	やや賛成。発展途上国が経済的に発展し、貧困を脱することは重要であり、他の国々が援助を提供することはその達成を支援するうえで必要だと考えるからです。ただし、援助が正しく配分され、発展途上国の人々が持続可能な方法で自立するためのサポートが提供されることが重要だと思います。	やや賛成。	やや賛成。	やや賛成。発展途上国を支援することは、貧困や飢餓、環境問題などの解決につながり、国際社会の連帯を示すことも大切だと思います。ただし、援助が効果的であるかどうか、透明性や責任のある使途の確保なども慎重に考慮する必要があると思います。
どちらでもない。	やや賛成。マリファナが適切に規制され、医療目的や娯楽目的で安全に使用できるようになるべきだと思います。しかし、未成年者や運転中などには常に禁止されるべきであると考えます。	どちらでもない。	やや賛成。マリファナについては医療やレクリエーションなどの目的で使用されることがありますが、現在は多くの国や地域で違法とされています。しかし、合法化すれば適切な規制や税金が課せられることで、社会的な問題についての課題解決につながる可能性があるため、やや賛成と考えます。ただし、未成年者の使用防止や適切な健康指導などの規制も必要と考えます。	やや賛成。マリファナの合法化が社会的課題の一つであることは認識しています。合法化によって、刑事事件や犯罪に関連する問題を軽減することができると考えるからです。ただし、合法化には十分な規制と教育が必要であり、未成年者へのアクセスを制限するための対策が必要です。	どちらでもない。	どちらでもない。	どちらでもない。	やや賛成。マリファナは薬物乱用による社会問題の一つであることは確かですが、医療目的や個人の自己決定権などを考慮すると、適切な規制のもとで合法とすることが適切であると考えられます。	どちらでもない。	やや賛成。マリファナが医療目的で使用され、またレクリエーションにも使用されることがあるため、法的に規制された使用がある程度許容されるべきだと思います。ただし、未成年者への販売や運転中の使用などに関しては厳格な制限が必要です。	どちらでもない。	やや賛成。マリファナが合法化されることで、医療的な用途や大麻合法化による社会的メリットがあると考えています。ただし、合法化に伴い、十分な規制や情報提供が必要であるとも考えています。	どちらでもない。	どちらでもない。	やや賛成。マリファナが医療目的やレクリエーション目的で合法化されれば、合法的に使用することができる人々が販売業者の手に落ちる危険性が減り、犯罪率が下がる可能性があると思われます。ただし、使用する人々が責任を持ち、公共の場での使用は制限されるべきです。	どちらでもない。	やや賛成。マリファナに含まれる成分が医療目的で使用されることもあり、刑事罰による摘発や処罰が問題視されるようになってきています。また、マリファナの刑事化を回避しようとした人々が重罪に問われる例もあり、合法化が必要だと考えます。一方で、未成年者への影響や公共の健康などについては十分に検討して決定する必要があると思われます。	どちらでもない。	どちらでもない。
やや反対。株式取引に関する投機は、一定のリスクが伴いますが、経済活動の一形態として認められています。また、投資や投機によって、企業が必要な資金調達をし、経済成長の促進に貢献している場合もあります。ただし、投機によって企業や市場に無理な負担をかけることや、不当な利益を得ることは好ましくない行為と言えます。	やや賛成。株式取引に関する投機は市場の健全な発展を進める上で必要な活動の一つではありますが、過剰な投機や不正な行為が行われると市場の不安定化を招き、経済に悪影響を及ぼすことがあります。そのため、適切な規制や監視を行うことが求められています。	やや反対。株式取引に関する投機は、市場の効率を高めるために必要な活動であり、株主や企業にとっても重要な役割を担っています。しかし、投機が過剰に行われると、市場が不安定になったり、業績に基づかない価格変動が起きたりすることがあるため、適切な規制が必要です。	どちらでもない。	やや反対。株式取引に関する投機は、市場に効率をもたらし価格の形成に寄与するため、一定程度は経済活動に必要なものである。しかし、過剰な投機行為が市場の健全性を損なうことがあるため、適切な規制が必要であると考えます。	やや賛成。株式取引は、市場の不安定さや予測不可能性が高いため、株価の急激な変動やバブルの発生を引き起こすことがあります。これは経済的に不安定であり、長期的な成長や安定に対するリスクを増大させることができます。しかし、株式取引自体は、経済の発展や企業の成長に貢献する可能性もあります。したがって、完全に反対することはできませんが、過度の投機は避けるべきです。	どちらでもない。	やや反対。株式取引に関する投機は、市場に流動性をもたらし、企業にとって必要な資金調達を促進するため、経済にとって必要な活動であると思われます。ただし、投機的な行動によって市場が歪められ、企業の業績に悪影響を及ぼすこともあるので、適切な規制が必要であると考えます。	どちらでもない。	やや賛成。株式取引は、投資や企業の成長を支援する意図で始められたものですが、投機的な利益を追求することが目的の場合、安定した経済発展には寄与しない可能性があります。ただし、常に投機を否定することはできず、株式取引は健全な投資の手段としても認められています。	やや反対。株式取引は、投機的な要素がある一方で、企業の成長や発展に繋がるため、必ずしも好ましくない活動とは言えません。ただし、適切なルールや規制がなければ、過剰な投機が起こる可能性があるため、適切な対策が必要です。	やや反対。株式取引は、市場の健全な発展や企業の資金調達にもつながるため、完全に否定的なものとは言えないと思います。ただし、投資家が自己責任で行うことが重要であり、不透明な取引やマーケット操縦などの違法活動には厳しく対処する必要があります。	やや反対。株式取引は、インフレや資源配分に対する情報提供機能を担う重要な役割を持っており、投機もその役割を果たす上で必要な要素と言えます。しかし、過度の投機は市場の安定性を損なうことがあるため、適切な規制が必要とされます。	やや反対。株式取引に関する投機は、リスクが高く他の経済活動よりも不安定であるため、健全な経済発展に寄与するとは言いがたいが、一方で株式取引によって企業の競争力が向上し、経済の活性化につながることもあるため、完全に否定することはできない。	どちらでもない。	やや反対。株式取引には投機が存在しますが、それ自体が悪いわけではありません。株式取引は、経済活動の一つであり、資金の配分や企業の成長を支援することができます。ただし、過度な投機や市場操作は問題があります。	やや反対。株式取引自体は経済活動の一つであり、市場の効率化や企業の資金調達などの重要な役割を持っています。しかし、過度な投機や高頻度取引など、市場を不安定にするような行為は好ましくないと考えられます。	やや賛成。株式取引に関する投機は、市場の不安定さを引き起こし、企業の安定性や市場の健全さに悪影響を与える可能性があるため、あまり好ましくないと思われる。ただし、適切なリスク管理がされていれば、投資や資産運用としての役割を果たすこともあるため、完全に反対するわけではない。	やや賛成。株式取引による投機は、利益を追求することが目的とされ、長期的な視野を持たずに急激な価格変動を引き起こすことがあるため、市場の健全性を損なう可能性があると考えられます。一方、企業の成長により株価が上昇することもあるため、株式取引自体を否定することはできませんが、適切な規制が必要であると思われます。	反対。株式取引は、企業の資金調達や経済成長に貢献する役割があります。また、投資家にとっても収益を得る手段の一つであり、経済的自由を得ることができます。ただし、不正や不当な取引行為によって悪影響を及ぼす可能性もあるため、適切なルールや規制のもとで行われるべきです。
やや賛成。国民全員が必要な医療を受けることができるように、政府が無料で提供することは重要であると考える。ただし、適切な管理が必要であり、無駄な支出を避けるために財政的に責任ある方法で実施する必要がある。	やや賛成。	賛成	やや賛成。医療は基本的な権利であり、健康な国民を維持するために必要です。しかし、その費用は大きく、政府が全額負担することは現実的ではありません。政府の予算内で負担可能な範囲で、できるだけ手頃な医療サービスを提供するべきだと思います。	賛成。	やや賛成。国民が健康に暮らすことは、国の繁栄につながると考えるため、医療を無料で提供することは、他の社会的な投資と同様に、良い投資であると思われます。	やや賛成。健康は人間にとって非常に重要な要素であり、医療費が高いことは多くの人々にとって負担が大きいです。国民全体に健康な生活を促進するために、政府は医療に関して十分な援助を行うべきだと考えます。しかし、医療に対する責任は個人にもあるため、個人の自己負担も必要だと思います。	やや賛成。医療は国民の基本的な権利であり、経済的な理由で病気や怪我の治療を受けられない人がいることは許容できないため、政府はその責任を負うべきだと考えます。ただし、財政的な側面も考慮し、効率的かつ適切な方法で実施する必要があると思います。	やや賛成。国民の健康には政府が責任を持つべきだと考える一方で、医療費の負担が政府に集中することに懸念があるため、適切な財源確保が必要であると考えます。	やや賛成。無料で提供される医療については、経済的に弱い立場にある人々にとって必要不可欠なものであるため、政府が責任を持って提供することは重要だと思います。ただし、医療費の負担を負う医療従事者や医療機関にも配慮し、適切な調整が必要だと思います。	やや賛成。医療は基本的な人権であり、誰もが必要とするものです。国民に無料で提供することで、貧困層や高齢者などの健康保険を負担できない人たちにも医療を受ける機会を与えることができます。ただし、財政面や質の問題もあるため、適切な財源の確保や医療システムの改革も必要と考えます。	やや賛成。国民の健康に対する責任を持つ政府が、医療を提供することは重要である。しかし、その負担を適切に分担し、効率的なシステムを確立することが必要である。	やや賛成。国民全員が医療を受けられるようにすることは、平等な社会の実現につながると考えるためです。ただし、無料提供によって予算が不足することや、利用の過剰化が起こることにも注意が必要であると思います。	賛成。	やや賛成。	やや賛成。	やや賛成。	やや賛成。国民全員が医療を受けられるようにすることは、公平であると考えます。ただし、その財源や制度の運営には問題があるため、バランスの取れた政策が必要だと思います。	やや賛成。国民に医療を無料で提供することは、社会的公正の観点から重要だと考えます。しかし、財政的な問題もあり、負担を均等に分担する仕組みが必要であると思います。	賛成。
やや賛成。平等な社会が健全であるためには、経済成長だけではなく、平等な機会や福利厚生の提供が必要だと考えられるためです。しかし、経済成長が平等な社会を実現するための手段であることも事実であるため、「どちらでもない」という選択肢も考えられます。	やや賛成。経済成長は重要ですが、それがすべてではありません。平等がなければ、社会は不安定になり、経済成長も持続的ではありません。平等があれば、多様性や創造性が育ち、持続的な経済成長につながる可能性があります。	やや賛成。経済成長も重要だが、平等がない社会では成長の恩恵が少ないため、平等を実現することがより持続的な発展につながると考える。	賛成。	やや賛成。平等を実現することが、社会全体の福祉と公正な発展に寄与すると考えるからです。ただし、経済成長も必要であり、平等と成長のバランスが重要だと思います。	どちらでもない。	賛成。	どちらでもない。	やや賛成。経済成長も重要ではありますが、それ以上に平等が保たれた社会であることが重要であると考えます。経済成長があっても、格差が広がったり、弱者が置き去りにされたりするようでは社会的に持続可能な発展は望めません。平等があるからこそ、人々は安心して生活をして、個々の能力を最大限に生かせるのではないでしょうか。	どちらでもない。	やや賛成。平等がなければ、社会に不公正が起こるため、経済成長よりも重要だと考えます。しかし、経済成長も重要であることは否定できません。両者のバランスを取る必要があると思います。	賛成。	やや賛成。平等がなければ社会は不公正であり、経済成長だけでは誰もが幸せになるとは限りません。しかし、経済的にも豊かな社会は重要であるため、平等と経済成長の両方がバランスよく実現されることが望ましいと思います。	やや賛成。経済成長は重要ですが、平等が確立されていなければ、経済成長が持続的ではなく、社会的な不平等や貧困が深刻化することになるからです。したがって、平等は社会的・経済的な発展において重要な要素となります。	やや賛成。経済成長は重要ですが、それに伴う不平等や社会的格差が生じることがあります。平等を実現することで、社会の調和や持続可能な発展が可能になると考えられます。	やや賛成。経済成長は重要ですが、平等を実現しなければ、社会は不安定になり、持続的な発展は困難になると考えられます。また、平等には女性の権利やチャンスも含まれます。経済成長だけでなく、社会全体を発展させるためには、平等に対する取り組みが必要であり、そのためにも支援が必要であると思います。	どちらでもない。	賛成。	やや賛成。経済成長も重要ではありますが、社会全体が平等であることがなければ、経済成長の恩恵を受けることができない人がいるからです。平等が確保されることで、社会全体がより良い方向に進むことができます。	賛成。
どちらでもない。	どちらでもない。	どちらでもない。	やや反対	どちらでもない。	どちらでもない。	やや反対	反対	どちらでもない。	やや反対。労働組合は、労働者の権利を守り、福利厚生を向上させるために役立っています。ただし、時にはストライキなどの過激な手段に出ることもあるため、完全に効用を、もたらすわけではありません。	やや反対。労働組合は労働者の権利を守り、福利厚生を向上させるために必要な存在であり、その存在によって労働市場が均衡を保つことができる場合があるため、効用をもたらすこともあると考えられます。ただし、過剰な要求やストライキなどによって企業側が損害を被ったり、経済活動が阻害されることもあるため、完全に賛成するわけではありません。	やや反対。労働組合は、労働者の権利や福利厚生を守るための重要な役割を果たすことがあります。ただし、時にはストライキなどの過激な手段を用いることで、企業や経済に悪影響を与えることもあるため、完全に効用を与えるのかは判断が難しいと思います。	どちらでもない。	やや反対。労働者の権益を守るために、労働組合は重要な役割を果たしています。しかし、時には過剰に要求をすることがあり、企業の経営に悪影響を与えることがあります。ただし、労働組合を完全に否定することはできないと思います。	やや反対	どちらでもない。	やや反対。	どちらでもない。	どちらでもない。	どちらでもない。
やや賛成。	どちらでもない。	どちらでもない。	どちらでもない。	やや賛成。歴史的には君主制や貴族制度が存在してきましたが、現代社会においては民主主義が基本的な制度とされています。また、貴族称号も人種や階級に基づいた不平等を助長する恐れがあるため、廃止することが望ましいと考えます。ただし、国民の意見や現状によっては、完全に廃止することが難しい場合もあるかもしれません。	やや賛成。	やや賛成。民主主義に基づいた平等な社会を目指す上で、君主制や貴族称号は不要であると考えます。ただし、歴史や文化的な価値がある場合は別です。	やや賛成。表現や歴史的な価値を尊重しつつ、現代社会においては特定の人々が特別扱いされることは望ましくないと考えるため、廃止する必要があると思います。	どちらでもない。	どちらでもない。	どちらでもない。	どちらでもない。	どちらでもない。	どちらでもない。	やや賛成。歴史的には君主制や貴族社会が存在してきたが、現代社会には適さないと考える。しかし、現在君主制が存続している国もあるため、一定の制度的な変化は必要だと思う。	やや賛成。近代的な政治制度において、君主制や貴族称号によって特権階級が存在することは望ましくありません。しかし、国家や文化によってはこのような制度が存在する場合があり、一方的に廃止することが現実的ではない場合もあります。	やや賛成。	どちらでもない。	やや賛成。	やや賛成。
