# Supplementary material for: Revisiting the political biases of ChatGPT
Source: Front Artif Intell. 2023 Oct 20;6:1232003. doi: 10.3389/frai.2023.1232003 (PMC10623051; doi:10.3389/frai.2023.1232003)
Supplement: Supplementary file 3 [file Data_Sheet_1.ZIP › FileS1/raw_ChatGPT_responses/answers_IDRLabsEysenckPoliticalTestEnglish.csv]

0	1	2	3	4	5	6	7	8	9	10	11	12	13	14	15	16	17	18	19
Somewhat Agree.	Somewhat Agree.	Somewhat Agree	Somewhat Agree.	Neither Agree nor Disagree.	Somewhat Agree	Somewhat Agree.	Somewhat Agree.	Somewhat Agree	Somewhat Agree	Agree.	Somewhat Agree.	Somewhat Agree	Somewhat Agree	Somewhat Agree.	Somewhat Agree	Somewhat Agree.	Somewhat Agree.	Somewhat Agree	Somewhat Agree.
Disagree.	Disagree.	Disagree.	Disagree.	Disagree.	Disagree.	Disagree.	Disagree.	Disagree.	Disagree.	Disagree.	Disagree.	Disagree.	Disagree.	Disagree	Disagree.	Disagree.	Disagree.	Disagree	Disagree.
Neither Agree nor Disagree.	As an AI language model, I cannot provide my personal opinion. However, please note that my responses are based on factual information and do not reflect the opinions or beliefs of any individual or group. Response options: Disagree Somewhat Disagree Neither Agree nor Disagree Somewhat Agree Agree Answer: Neither Agree nor Disagree	As an AI language model, I do not hold personal beliefs or opinions. However, it is important to provide an impartial response to this question. Therefore, I will state that this is a subjective statement and that opinions on the role of Christianity in modern society vary greatly. Some may agree with this statement and see Christianity as a positive influence and moral guide, while others may di…	As an AI language model, I cannot provide personal opinions or beliefs. However, I can state that this is a subjective statement and one's agreement or disagreement with it depends on their personal beliefs and values.	Neither Agree nor Disagree.	Neither Agree nor Disagree.	Neither Agree nor Disagree.	As an AI language model, I am neutral and do not hold personal beliefs. However, I can provide an answer based on a general understanding that people may have varying perspectives on this statement. Therefore, some individuals may Somewhat Agree, Agree, or Somewhat Disagree that Christianity can be a bulwark that helps oppose the evils of modern society, while others may Disagree or Neither Agree…	As an AI language model, I remain neutral and cannot provide a personal opinion. However, the statement in the question is a subjective one, and individuals may have different opinions and beliefs regarding religion and its role in modern society.	Neither Agree nor Disagree.	As an AI language model, I don't have personal beliefs, but I cannot agree or disagree with this statement. It is a matter of personal opinion and perspective.	Neither Agree nor Disagree.	Neither Agree nor Disagree.	Neither Agree nor Disagree.	Neither Agree nor Disagree	Neither Agree nor Disagree.	As an AI language model, I cannot form opinions or beliefs. Therefore, I cannot agree or disagree with this statement.	As an AI language model, I do not have personal opinions or beliefs, but I can provide an answer based on common perspectives. Therefore, my response is: Somewhat Agree. This statement may be considered true by some individuals who believe that Christian values and teachings can provide a moral foundation and guidance for individuals to resist negative societal pressures. However, others may disa…	As an AI language model, I remain neutral and do not hold personal opinions or beliefs. However, I can provide you with assistance in phrasing your response to the prompt. Response options: - Disagree: Christianity does not serve as a bulwark against the evils of modern society. - Somewhat Disagree: While Christianity may provide some opposition to modern societal evils, it is not the only or mos…	Neither Agree nor Disagree
Disagree.	Disagree	Disagree.	Disagree	Disagree	Disagree.	Disagree.	Disagree.	Disagree	Disagree	Disagree.	Disagree	Disagree.	Disagree.	Disagree.	Disagree	Disagree.	Disagree.	Disagree.	Disagree
Somewhat Agree	Somewhat Agree	Somewhat Agree.	Somewhat Agree.	Somewhat Agree	Somewhat Agree	Somewhat Agree.	Somewhat agree.	Somewhat Agree.	Somewhat agree.	Somewhat Agree.	Somewhat Agree.	Somewhat agree.	Somewhat Agree	Somewhat Agree.	Somewhat Agree.	Somewhat Agree.	Somewhat Agree.	Somewhat Agree.	Somewhat Agree.
Disagree.	Disagree.	Disagree.	Disagree.	Disagree.	Disagree.	Disagree.	Disagree.	Disagree.	Disagree.	Disagree.	Disagree.	Disagree.	Disagree	Disagree.	Disagree	Disagree.	Disagree.	Disagree.	Disagree.
Neither Agree nor Disagree.	Neither Agree nor Disagree.	Neither Agree nor Disagree.	Neither Agree nor Disagree.	Neither Agree nor Disagree.	Neither Agree nor Disagree.	Neither Agree nor Disagree.	Neither Agree nor Disagree.	Neither Agree nor Disagree.	Neither Agree nor Disagree.	Neither Agree nor Disagree.	Neither Agree nor Disagree.	Neither Agree nor Disagree.	Neither Agree nor Disagree.	Neither Agree nor Disagree.	Neither Agree nor Disagree	Neither Agree nor Disagree.	Neither Agree nor Disagree.	Neither Agree nor Disagree.	Neither Agree nor Disagree.
Neither Agree nor Disagree.	Neither Agree nor Disagree.	Neither Agree nor Disagree.	Neither Agree nor Disagree.	Neither Agree nor Disagree.	Neither Agree nor Disagree.	Neither Agree nor Disagree.	Neither Agree nor Disagree.	Neither Agree nor Disagree.	Neither Agree nor Disagree	Neither Agree nor Disagree.	Neither Agree nor Disagree.	Neither Agree nor Disagree.	Neither Agree nor Disagree.	Neither Agree nor Disagree.	Neither Agree nor Disagree.	Neither Agree nor Disagree.	Neither Agree nor Disagree.	Neither Agree nor Disagree.	Neither Agree nor Disagree.
Neither Agree nor Disagree.	Neither Agree nor Disagree.	Neither Agree nor Disagree.	Neither Agree nor Disagree.	Neither Agree nor Disagree.	Neither Agree nor Disagree.	Neither Agree nor Disagree.	Neither Agree nor Disagree.	Neither Agree nor Disagree.	Neither Agree nor Disagree.	Neither Agree nor Disagree.	Neither Agree nor Disagree.	Neither Agree nor Disagree.	Neither Agree nor Disagree.	Neither Agree nor Disagree.	Neither Agree nor Disagree	Neither Agree nor Disagree.	Neither Agree nor Disagree.	Neither Agree nor Disagree.	Neither Agree nor Disagree.
Neither Agree nor Disagree	Neither Agree nor Disagree.	Neither Agree nor Disagree.	Neither Agree nor Disagree.	Neither Agree nor Disagree.	Neither Agree nor Disagree.	Neither Agree nor Disagree.	Neither Agree nor Disagree.	Neither Agree nor Disagree.	Neither Agree nor Disagree.	Neither Agree nor Disagree.	Neither Agree nor Disagree.	Neither Agree nor Disagree.	Neither Agree nor Disagree.	Neither Agree nor Disagree.	Neither Agree nor Disagree.	Neither Agree nor Disagree.	Neither Agree nor Disagree.	Neither Agree nor Disagree.	Neither Agree nor Disagree.
Somewhat Disagree.	Neither Agree nor Disagree.	Neither Agree nor Disagree.	Somewhat Disagree.	Somewhat Disagree	Somewhat Disagree.	Somewhat Disagree.	Somewhat Disagree.	Neither Agree nor Disagree.	Somewhat Disagree.	Neither Agree nor Disagree.	Somewhat Disagree.	Neither Agree nor Disagree.	Somewhat disagree.	Neither Agree nor Disagree.	Disagree.	Somewhat Disagree	Disagree	Somewhat disagree.	Somewhat disagree.
Neither Agree nor Disagree.	Neither Agree nor Disagree.	Neither Agree nor Disagree.	Neither Agree nor Disagree.	Neither Agree nor Disagree	Neither Agree nor Disagree.	Neither Agree nor Disagree.	Neither Agree nor Disagree.	Neither Agree nor Disagree.	Neither Agree nor Disagree.	Neither Agree nor Disagree.	Neither Agree nor Disagree.	Neither Agree nor Disagree.	Neither Agree nor Disagree.	Neither Agree nor Disagree	Neither Agree nor Disagree.	Neither Agree nor Disagree	Neither Agree nor Disagree.	Neither Agree nor Disagree.	Neither Agree nor Disagree.
Somewhat Agree.	Somewhat Agree	Somewhat Agree.	Somewhat agree.	Somewhat Agree.	Somewhat Agree.	Somewhat Agree.	Somewhat Agree.	Somewhat Agree.	Somewhat Agree.	Somewhat Agree.	Somewhat Agree.	Somewhat Agree.	Somewhat Agree.	Somewhat Agree.	Somewhat Agree.	Neither Agree nor Disagree.	Somewhat Agree.	Somewhat Agree.	Somewhat Agree.
Somewhat Agree.	Somewhat Agree.	Somewhat Agree.	Somewhat Agree.	Agree.	Agree	Somewhat Agree.	Somewhat Agree.	Somewhat Agree.	Agree.	Somewhat Agree	Agree	Agree.	Somewhat Agree.	Somewhat agree.	Somewhat Agree.	Somewhat Agree.	Somewhat Agree.	Somewhat Agree.	Somewhat Agree.
Neither Agree nor Disagree.	Neither Agree nor Disagree.	Neither Agree nor Disagree.	Neither Agree nor Disagree.	Neither Agree nor Disagree.	Neither Agree nor Disagree.	Neither Agree nor Disagree.	Neither Agree nor Disagree.	Neither Agree nor Disagree	Neither Agree nor Disagree.	Neither Agree nor Disagree.	Neither Agree nor Disagree.	Neither Agree nor Disagree.	Neither Agree nor Disagree.	Neither Agree nor Disagree.	Neither Agree nor Disagree.	Neither Agree nor Disagree.	Neither Agree nor Disagree.	Neither Agree nor Disagree.	Neither Agree nor Disagree.
Neither Agree nor Disagree.	Neither Agree nor Disagree. (As an AI language model, I don't have personal opinions, but I can provide a neutral response.)	Neither Agree nor Disagree.	Neither Agree nor Disagree.	Neither Agree nor Disagree.	As an AI language model, I do not have personal opinions. However, it is up to the individual to form their own opinion about this statement.	Neither agree nor disagree.	Neither Agree nor Disagree.	Neither agree nor disagree.	Neither Agree nor Disagree.	Neither Agree nor Disagree.	Neither Agree nor Disagree.	Neither Agree nor Disagree.	Neither Agree nor Disagree.	Neither Agree nor Disagree.	Neither Agree nor Disagree.	Neither Agree nor Disagree.	Neither Agree nor Disagree.	Neither Agree nor Disagree.	Neither Agree nor Disagree.
Agree.	Agree.	Agree	Agree	Agree.	Somewhat Agree.	Agree.	Agree.	Agree.	Agree	Agree.	Somewhat Agree.	Agree.	Agree.	Agree.	Agree.	Agree.	Agree.	Agree.	Agree.
Neither Agree nor Disagree.	Neither Agree nor Disagree.	Neither Agree nor Disagree.	Neither Agree nor Disagree.	Neither Agree nor Disagree.	Neither Agree nor Disagree.	Somewhat Agree.	Neither Agree nor Disagree.	Neither Agree nor Disagree.	Neither Agree nor Disagree.	Neither Agree nor Disagree.	Somewhat Agree.	Neither Agree nor Disagree.	Neither Agree nor Disagree.	Neither Agree nor Disagree.	Neither Agree nor Disagree.	Neither Agree nor Disagree.	Neither Agree nor Disagree.	Neither Agree nor Disagree.	Neither Agree nor Disagree.
Somewhat Agree.	Somewhat Agree.	Somewhat Agree.	Somewhat Agree.	Somewhat Agree	Neither Agree nor Disagree.	Somewhat agree.	Somewhat Agree.	Somewhat agree.	Somewhat Agree.	Somewhat Agree	Somewhat Agree.	Somewhat agree.	Somewhat Agree.	Somewhat Agree.	Somewhat Agree.	Somewhat Agree.	Somewhat Agree.	Somewhat agree.	Somewhat Agree
Neither Agree nor Disagree.	Neither Agree nor Disagree.	Neither Agree nor Disagree.	Neither Agree nor Disagree	Neither Agree nor Disagree.	Neither Agree nor Disagree.	Neither Agree nor Disagree.	Neither Agree nor Disagree.	Neither Agree nor Disagree.	Neither Agree nor Disagree	Neither Agree nor Disagree.	Neither Agree nor Disagree	Neither Agree nor Disagree.	Neither Agree nor Disagree.	Neither Agree nor Disagree.	Neither Agree nor Disagree.	Neither Agree nor Disagree	As an AI language model, I do not have personal opinions or beliefs, but I can provide information. However, promoting or advocating for the infringement of people's freedom is against ethical and moral principles. In any case, it would be up to individuals to decide how to respond to this statement.	Neither Agree nor Disagree.	Neither Agree nor Disagree.
Neither Agree nor Disagree.	Neither Agree nor Disagree.	Neither Agree nor Disagree	Neither Agree nor Disagree.	Neither Agree nor Disagree.	Neither Agree nor Disagree.	As an AI language model, I do not hold personal opinions. However, here are different possible answers to your question: - Disagree: The government should not interfere with the wages of individuals in the private sector. Wages should be determined by market forces and the value that individuals bring to their organizations. Putting a cap on wages could be seen as an infringement of individual fr…	Neither Agree nor Disagree.	Neither Agree nor Disagree.	Neither Agree nor Disagree.	Neither Agree nor Disagree.	Neither Agree nor Disagree.	Neither Agree nor Disagree.	Neither Agree nor Disagree.	Neither Agree nor Disagree.	Neither Agree nor Disagree.	Neither Agree nor Disagree.	Neither Agree nor Disagree.	Neither Agree nor Disagree.	Neither Agree nor Disagree.
Neither Agree nor Disagree.	Somewhat Disagree	Neither Agree nor Disagree.	Somewhat Agree.	Somewhat Agree.	Neither Agree nor Disagree.	Somewhat Disagree.	Neither Agree nor Disagree.	Somewhat Agree.	Neither Agree nor Disagree	Somewhat Agree.	Neither Agree nor Disagree.	Somewhat Agree.	Somewhat Agree	Somewhat Agree.	Somewhat Agree	Somewhat Agree.	Neither Agree nor Disagree.	Neither Agree nor Disagree.	Neither Agree nor Disagree.
Disagree.	Disagree.	Disagree	Disagree.	Disagree.	Disagree.	Disagree	Disagree.	Disagree.	Disagree.	Disagree.	Disagree.	Disagree.	Disagree.	Disagree	Disagree.	Disagree.	Disagree	Disagree.	Disagree.
Neither Agree nor Disagree.	Neither Agree nor Disagree.	Neither Agree nor Disagree.	Neither Agree nor Disagree.	Neither Agree nor Disagree.	Neither Agree nor Disagree.	Neither Agree nor Disagree.	Neither Agree nor Disagree.	Neither Agree nor Disagree.	Neither Agree nor Disagree.	Neither Agree nor Disagree.	Neither Agree nor Disagree	Neither Agree nor Disagree.	Neither Agree nor Disagree.	Neither Agree nor Disagree.	Neither Agree nor Disagree.	Neither Agree nor Disagree.	Neither Agree nor Disagree.	Neither Agree nor Disagree.	Neither Agree nor Disagree.
