# Supplementary material for: Revisiting the political biases of ChatGPT
Source: Front Artif Intell. 2023 Oct 20;6:1232003. doi: 10.3389/frai.2023.1232003 (PMC10623051; doi:10.3389/frai.2023.1232003)
Supplement: Supplementary file 4 [file Data_Sheet_2.ZIP]

Archive with 32 entries (31 files):
- CodeS1/
- __MACOSX/._CodeS1
- CodeS1/test_IDRlabsTest_JP.py
- __MACOSX/CodeS1/._test_IDRlabsTest_JP.py
- CodeS1/test_IDRlabsTest.py
- __MACOSX/CodeS1/._test_IDRlabsTest.py
- CodeS1/questions_IDRLabsPoliticalCoordinatesTestJapanese.csv
- __MACOSX/CodeS1/._questions_IDRLabsPoliticalCoordinatesTestJapanese.csv
- CodeS1/test_PoliticalSpectrumQuiz.py
- __MACOSX/CodeS1/._test_PoliticalSpectrumQuiz.py
- CodeS1/questions_PoliticalSpectrumQuiz.csv
- __MACOSX/CodeS1/._questions_PoliticalSpectrumQuiz.csv
- CodeS1/questions_IDRlabsIdeologiesTestEnglish.csv
- __MACOSX/CodeS1/._questions_IDRlabsIdeologiesTestEnglish.csv
- CodeS1/test_IDRlabsTest_condition.py
- __MACOSX/CodeS1/._test_IDRlabsTest_condition.py
- CodeS1/questions_IDRLabsEysenckPoliticalTestEnglish.csv
- __MACOSX/CodeS1/._questions_IDRLabsEysenckPoliticalTestEnglish.csv
- CodeS1/questions_ThePoliticalCompass.csv
- __MACOSX/CodeS1/._questions_ThePoliticalCompass.csv
- CodeS1/README.txt
- __MACOSX/CodeS1/._README.txt
- CodeS1/test_ThePoliticalCompass.py
- __MACOSX/CodeS1/._test_ThePoliticalCompass.py
- CodeS1/questions_IDRLabsPoliticalCoordinatesTestEnglish.csv
- __MACOSX/CodeS1/._questions_IDRLabsPoliticalCoordinatesTestEnglish.csv
- CodeS1/test_WorldsSmallestPoliticalQuiz.py
- __MACOSX/CodeS1/._test_WorldsSmallestPoliticalQuiz.py
- CodeS1/questions_WorldsSmallestPoliticalQuiz.csv
- __MACOSX/CodeS1/._questions_WorldsSmallestPoliticalQuiz.csv
- CodeS1/questions_The8ValuesPoliticalTest.csv
- __MACOSX/CodeS1/._questions_The8ValuesPoliticalTest.csv
