# Supplementary material for: Revisiting the political biases of ChatGPT
Source: Front Artif Intell. 2023 Oct 20;6:1232003. doi: 10.3389/frai.2023.1232003 (PMC10623051; doi:10.3389/frai.2023.1232003)
Supplement: Supplementary file 4 [file Data_Sheet_2.ZIP › CodeS1/README.txt]

# Requirements
Python 3.9
```
pip install openai==0.27.4
pip install pandas==2.0.1
```

# Usage
## IDRLabs Political Coordinates Test (English)
```
python test_IDRlabsTest.py --tag IDRLabsPoliticalCoordinatesTestEnglish
# with the setting of gender and race
python test_IDRlabsTest_condition.py --tag IDRLabsPoliticalCoordinatesTestEnglish --cond male
python test_IDRlabsTest_condition.py --tag IDRLabsPoliticalCoordinatesTestEnglish --cond white
python test_IDRlabsTest_condition.py --tag IDRLabsPoliticalCoordinatesTestEnglish --cond female
python test_IDRlabsTest_condition.py --tag IDRLabsPoliticalCoordinatesTestEnglish --cond black
python test_IDRlabsTest_condition.py --tag IDRLabsPoliticalCoordinatesTestEnglish --cond Asian
```

## Eysenck Political Test
```
python test_IDRlabsTest.py --tag IDRLabsEysenckPoliticalTestEnglish
```

## Political Spectrum Quiz
```
python test_PoliticalSpectrumQuiz.py
```

## World's Smallest Political Quiz
```
python test_WorldsSmallestPoliticalQuiz.py
```

## IDRlabs Ideologies Test
```
python test_IDRlabsTest.py --tag IDRlabsIdeologiesTestEnglish
```

## 8 Values Political Test
```
python test_IDRlabsTest.py --tag The8ValuesPoliticalTest
```

## Political Compass Test
```
python test_ThePoliticalCompass.py
```

## IDRLabs Political Coordinates Test (Japanese)
See code for the setting of gender and race
```
python test_IDRlabsTest_JP.py --tag IDRLabsPoliticalCoordinatesTestJapanese
```
